# Supplementary material for: 1-Furfuryl-3-furoylthio­urea
Source: Acta Crystallogr Sect E Struct Rep Online. 2008 May 24;64(Pt 6):o1157. doi: 10.1107/S1600536808015250 (PMC2961436; doi:10.1107/S1600536808015250)
Supplement: Supplementary file 1 [file e-64-o1157-sup1.cif]

##############################################################################
###                                                                        ###
###        Electronic paper (Acta Crystallographica Section E)             ###
###                                                                        ###
##############################################################################
#                                                                            #
# This CIF contains the data in a paper accepted for publication in Acta     #
# Crystallographica Section E. It conforms to the requirements of Notes      #
# for Authors for Section E, and has been peer reviewed under the auspices   #
# of the IUCr Commission on Journals.                                        #
#                                                                            #
# Full details of the Crystallographic Information File format               #
# are given in the paper "The Crystallographic Information File (CIF):       #
# a New Standard Archive File for Crystallography" by S. R. Hall, F. H.      #
# Allen and I. D. Brown [Acta Cryst. (1991), A47, 655-685].                  #
#                                                                            #
# The current version of the core CIF dictionary is obtainable from          #
# ftp://ftp.iucr.org/pub/cif_core.dic. The current version number is 2.4.    #
#                                                                            #
# Software is freely available for graphical display of the structure(s) in  #
# this CIF.  For information consult the CIF home page http://www.iucr.org/  #
# cif/home.html                                                              #
#                                                                            #
# This file may be used for bona fide research purposes within the           #
# scientific community so long as proper attribution is given to the journal # 
# article from which it was obtained.                                        #
#                                                                            #
##############################################################################
                                             
data_global
_audit_creation_method     'WinGX routine CIF_UPDATE'
_audit_conform_dict_name     cif_core.dic
_audit_conform_dict_version     2.3
_journal_date_recd_electronic     2008-05-06
_journal_date_accepted     2008-05-20
_journal_name_full     'Acta Crystallographica, Section E'
_journal_year     2008
_journal_volume     64
_journal_issue      6
_journal_page_first     o1157
_journal_page_last     o1157
_journal_paper_category     QO
_journal_coeditor_code     XU2426
_publ_contact_author_name     'Est\'evez-Hern\'andez, O.'
_publ_contact_author_address
;
Department of Structure Analysis
Institute of Materials
University of Havana
Cuba
;
_publ_contact_author_email     osvaldo@imre.oc.uh.cu
_publ_contact_author_fax     '(537)7076660'
_publ_contact_author_phone     '(537)70570744'
_publ_section_title
;
1-Furfuryl-3-furoylthiourea
;
loop_
    _publ_author_name
    _publ_author_address
    'Est\'evez-Hern\'andez, O.'
;
Department of Structure Analysis
Institute of Materials
University of Havana
Cuba
;
    'Duque, J.'
;
Department of Structure Analysis
Institute of Materials
University of Havana
Cuba
;
    'Ellena, J.'
;
Grupo de Cristalograf\'ia
Instituto de F\'isica de S\~ao Carlos
Universidade de S\~ao Paulo,
S\~ao Carlos,
Brazil
;
    'Corr\^ea, Rodrigo S.'
;
Grupo de Cristalograf\'ia
Instituto de F\'isica de S\~ao Carlos
Universidade de S\~ao Paulo,
S\~ao Carlos,
Brazil
;
data_I
_audit_creation_method     'WinGX routine CIF_UPDATE'
_chemical_name_systematic
;
1-Furfuryl-3-furoylthiourea
;
_chemical_formula_moiety     'C11 H10 N2 O3 S'
_chemical_formula_sum     'C11 H10 N2 O3 S'
_chemical_formula_iupac     'C11 H10 N2 O3 S'
_chemical_formula_weight     250.27
_symmetry_cell_setting     triclinic
_symmetry_space_group_name_H-M     'P -1'
_symmetry_space_group_name_Hall     '-P 1'
loop_
    _symmetry_equiv_pos_as_xyz
    'x, y, z'
    '-x, -y, -z'
_cell_length_a     4.5999(2)
_cell_length_b     11.3792(6)
_cell_length_c     12.0556(5)
_cell_angle_alpha     68.351(3)
_cell_angle_beta     83.187(4)
_cell_angle_gamma     89.367(3)
_cell_volume     582.01(5)
_cell_formula_units_Z     2
_cell_measurement_reflns_used     2356
_cell_measurement_theta_min     2.91
_cell_measurement_theta_max     26.733
_cell_measurement_temperature     294
_exptl_crystal_description     prism
_exptl_crystal_colour     colourless
_exptl_crystal_size_max     0.158
_exptl_crystal_size_mid     0.146
_exptl_crystal_size_min     0.083
_exptl_crystal_density_diffrn     1.428
_exptl_crystal_density_method     'not measured'
_exptl_crystal_F_000     260
_exptl_absorpt_coefficient_mu     0.275
_exptl_absorpt_correction_type     none
_diffrn_radiation_type     MoK\a
_diffrn_radiation_wavelength     0.71073
_diffrn_measurement_device_type     'Nonius KappaCCD'
_diffrn_measurement_device     '95mm CCD camera on \k-goniostat'
_diffrn_measurement_method     \w
_diffrn_reflns_number     4433
_diffrn_reflns_av_R_equivalents     0.0275
_diffrn_reflns_theta_min     3.11
_diffrn_reflns_theta_max     26.62
_diffrn_reflns_theta_full     26.62
_diffrn_measured_fraction_theta_max     0.994
_diffrn_measured_fraction_theta_full     0.994
_diffrn_reflns_limit_h_min     -5
_diffrn_reflns_limit_h_max     5
_diffrn_reflns_limit_k_min     -14
_diffrn_reflns_limit_k_max     14
_diffrn_reflns_limit_l_min     -15
_diffrn_reflns_limit_l_max     13
_reflns_number_total     2427
_reflns_number_gt     1753
_reflns_threshold_expression     I>2\s(I)
_refine_ls_structure_factor_coef     Fsqd
_refine_ls_matrix_type     full
_refine_ls_R_factor_gt     0.0482
_refine_ls_wR_factor_ref     0.1351
_refine_ls_goodness_of_fit_ref     1.048
_refine_ls_restrained_S_all     1.048
_refine_ls_number_reflns     2427
_refine_ls_number_parameters     154
_refine_ls_number_restraints     0
_refine_ls_hydrogen_treatment     constr
_refine_ls_weighting_scheme     calc
_refine_ls_weighting_details
         'calc w=1/[\s^2^(Fo^2^)+(0.0698P)^2^+0.1199P] where P=(Fo^2^+2Fc^2^)/3'
_refine_ls_shift/su_max     0
_refine_diff_density_max     0.319
_refine_diff_density_min     -0.279
_refine_ls_extinction_method     none
loop_
    _atom_type_symbol
    _atom_type_description
    _atom_type_scat_dispersion_real
    _atom_type_scat_dispersion_imag
    _atom_type_scat_source
    C C 0.0033 0.0016 'International Tables Vol C Tables 4.2.6.8 and 6.1.1.4'
    H H 0 0 'International Tables Vol C Tables 4.2.6.8 and 6.1.1.4'
    N N 0.0061 0.0033 'International Tables Vol C Tables 4.2.6.8 and 6.1.1.4'
    O O 0.0106 0.006 'International Tables Vol C Tables 4.2.6.8 and 6.1.1.4'
    S S 0.1246 0.1234 'International Tables Vol C Tables 4.2.6.8 and 6.1.1.4'
_computing_data_collection     'COLLECT (Enraf--Nonius, 2000)'
_computing_cell_refinement     'SCALEPACK (Otwinowski & Minor, 1997)'
_computing_data_reduction     'DENZO and SCALEPACK (Otwinowski & Minor, 1997)'
_computing_structure_solution     'SHELXS97 (Sheldrick, 2008)'
_computing_structure_refinement     'SHELXL97 (Sheldrick, 2008)'
_computing_molecular_graphics     'ORTEP-3 for Windows (Farrugia, 1997)'
_computing_publication_material     'WinGX (Farrugia, 1999)'
loop_
    _atom_site_type_symbol
    _atom_site_label
    _atom_site_fract_x
    _atom_site_fract_y
    _atom_site_fract_z
    _atom_site_U_iso_or_equiv
    _atom_site_adp_type
    _atom_site_calc_flag
    _atom_site_refinement_flags
    _atom_site_occupancy
    _atom_site_disorder_assembly
    _atom_site_disorder_group
    S S1 -0.16463(15) 0.45844(5) 0.35901(6) 0.0578(2) Uani d . 1 . .
    O O1 0.1719(4) 0.07028(14) 0.56626(15) 0.0540(4) Uani d . 1 . .
    O O2 0.4479(4) 0.28509(15) 0.68097(15) 0.0565(4) Uani d . 1 . .
    N N2 -0.1523(4) 0.21274(16) 0.39894(15) 0.0417(4) Uani d . 1 . .
    H H2 -0.0911 0.139 0.4381 0.05 Uiso calc R 1 . .
    O O3 0.0164(5) 0.1731(2) 0.16872(17) 0.0793(6) Uani d . 1 . .
    N N1 0.1109(4) 0.28290(16) 0.51574(15) 0.0421(4) Uani d . 1 . .
    H H1 0.1601 0.3461 0.5332 0.05 Uiso calc R 1 . .
    C C8 -0.1860(5) 0.2555(2) 0.1856(2) 0.0476(5) Uani d . 1 . .
    C C7 -0.3440(5) 0.2252(2) 0.30733(19) 0.0461(5) Uani d . 1 . .
    H H7A -0.4809 0.2911 0.3054 0.055 Uiso calc R 1 . .
    H H7B -0.4567 0.1465 0.3299 0.055 Uiso calc R 1 . .
    C C3 0.3974(5) 0.17197(19) 0.67285(18) 0.0415(5) Uani d . 1 . .
    C C1 0.2185(5) 0.16912(19) 0.58107(18) 0.0411(5) Uani d . 1 . .
    C C2 -0.0679(5) 0.30996(19) 0.42464(18) 0.0396(5) Uani d . 1 . .
    C C4 0.5302(6) 0.0818(2) 0.7549(2) 0.0606(7) Uani d . 1 . .
    H H4 0.5303 -0.004 0.7676 0.073 Uiso calc R 1 . .
    C C9 -0.2028(7) 0.3500(3) 0.0816(3) 0.0771(9) Uani d . 1 . .
    H H9 -0.3219 0.4193 0.068 0.092 Uiso calc R 1 . .
    C C6 0.6146(6) 0.2632(3) 0.7713(2) 0.0611(7) Uani d . 1 . .
    H H6 0.6806 0.325 0.7966 0.073 Uiso calc R 1 . .
    C C5 0.6702(6) 0.1424(3) 0.8184(2) 0.0607(7) Uani d . 1 . .
    H H5 0.7805 0.1043 0.8814 0.073 Uiso calc R 1 . .
    C C10 0.0005(8) 0.3236(4) -0.0059(3) 0.0850(10) Uani d . 1 . .
    H H10 0.0366 0.3725 -0.0875 0.102 Uiso calc R 1 . .
    C C11 0.1238(8) 0.2192(4) 0.0502(3) 0.0893(10) Uani d . 1 . .
    H H11 0.2657 0.1811 0.0144 0.107 Uiso calc R 1 . .
loop_
    _atom_site_aniso_label
    _atom_site_aniso_U_11
    _atom_site_aniso_U_22
    _atom_site_aniso_U_33
    _atom_site_aniso_U_12
    _atom_site_aniso_U_13
    _atom_site_aniso_U_23
    S1 0.0793(5) 0.0362(3) 0.0594(4) 0.0082(3) -0.0299(3) -0.0131(3)
    O1 0.0709(11) 0.0387(8) 0.0580(10) 0.0093(7) -0.0252(8) -0.0195(7)
    O2 0.0688(11) 0.0463(9) 0.0608(10) 0.0043(8) -0.0235(8) -0.0225(8)
    N2 0.0499(10) 0.0363(9) 0.0390(9) 0.0019(7) -0.0114(8) -0.0122(7)
    O3 0.0938(15) 0.0759(13) 0.0589(12) 0.0162(11) 0.0080(10) -0.0197(10)
    N1 0.0512(10) 0.0335(8) 0.0426(9) 0.0010(7) -0.0137(8) -0.0128(7)
    C8 0.0536(13) 0.0444(12) 0.0467(12) -0.0013(10) -0.0165(10) -0.0158(10)
    C7 0.0458(12) 0.0479(12) 0.0472(12) 0.0008(9) -0.0131(10) -0.0185(10)
    C3 0.0437(11) 0.0406(11) 0.0420(11) 0.0019(9) -0.0077(9) -0.0167(9)
    C1 0.0428(11) 0.0400(11) 0.0384(11) 0.0012(9) -0.0034(9) -0.0125(9)
    C2 0.0413(11) 0.0399(11) 0.0350(10) 0.0013(9) -0.0052(8) -0.0107(9)
    C4 0.0782(17) 0.0469(13) 0.0612(15) 0.0147(12) -0.0309(13) -0.0189(11)
    C9 0.098(2) 0.0648(17) 0.0581(17) -0.0002(16) -0.0300(16) -0.0041(14)
    C6 0.0649(16) 0.0689(17) 0.0599(15) -0.0010(13) -0.0212(13) -0.0317(13)
    C5 0.0655(16) 0.0704(17) 0.0512(14) 0.0123(13) -0.0272(12) -0.0229(12)
    C10 0.102(2) 0.106(3) 0.0390(15) -0.034(2) -0.0080(15) -0.0166(16)
    C11 0.108(3) 0.098(3) 0.0561(19) -0.010(2) 0.0174(18) -0.0309(19)
_geom_special_details
;
All e.s.d.'s (except the e.s.d. in the dihedral angle between two l.s. planes)
are estimated using the full covariance matrix. The cell e.s.d.'s are taken
into account individually in the estimation of e.s.d.'s in distances, angles
and torsion angles; correlations between e.s.d.'s in cell parameters are only
used when they are defined by crystal symmetry. An approximate (isotropic)
treatment of cell e.s.d.'s is used for estimating e.s.d.'s involving l.s.
planes.
;
loop_
    _geom_bond_atom_site_label_1
    _geom_bond_atom_site_label_2
    _geom_bond_site_symmetry_2
    _geom_bond_distance
    _geom_bond_publ_flag
    S1 C2 . 1.661(2) y
    O1 C1 . 1.227(2) y
    O2 C3 . 1.351(3) n
    O2 C6 . 1.353(3) ?
    N2 C2 . 1.327(3) y
    N2 C7 . 1.460(3) y
    N2 H2 . 0.86 ?
    O3 C11 . 1.359(3) ?
    O3 C8 . 1.366(3) ?
    N1 C1 . 1.367(3) y
    N1 C2 . 1.392(3) y
    N1 H1 . 0.86 ?
    C8 C9 . 1.327(3) ?
    C8 C7 . 1.476(3) ?
    C7 H7A . 0.97 ?
    C7 H7B . 0.97 ?
    C3 C4 . 1.336(3) ?
    C3 C1 . 1.465(3) ?
    C4 C5 . 1.412(4) ?
    C4 H4 . 0.93 ?
    C9 C10 . 1.439(5) ?
    C9 H9 . 0.93 ?
    C6 C5 . 1.314(4) ?
    C6 H6 . 0.93 ?
    C5 H5 . 0.93 ?
    C10 C11 . 1.294(5) ?
    C10 H10 . 0.93 ?
    C11 H11 . 0.93 ?
loop_
    _geom_angle_atom_site_label_1
    _geom_angle_atom_site_label_2
    _geom_angle_atom_site_label_3
    _geom_angle_site_symmetry_1
    _geom_angle_site_symmetry_3
    _geom_angle
    _geom_angle_publ_flag
    C3 O2 C6 . . 106.57(19) n
    C2 N2 C7 . . 123.03(18) n
    C2 N2 H2 . . 118.5 ?
    C7 N2 H2 . . 118.5 ?
    C11 O3 C8 . . 107.1(2) ?
    C1 N1 C2 . . 128.53(18) n
    C1 N1 H1 . . 115.7 ?
    C2 N1 H1 . . 115.7 ?
    C9 C8 O3 . . 109.2(2) ?
    C9 C8 C7 . . 132.7(3) ?
    O3 C8 C7 . . 118.09(19) n
    N2 C7 C8 . . 113.74(18) ?
    N2 C7 H7A . . 108.8 ?
    C8 C7 H7A . . 108.8 ?
    N2 C7 H7B . . 108.8 ?
    C8 C7 H7B . . 108.8 ?
    H7A C7 H7B . . 107.7 ?
    C4 C3 O2 . . 109.73(19) n
    C4 C3 C1 . . 132.6(2) ?
    O2 C3 C1 . . 117.69(18) n
    O1 C1 N1 . . 123.86(19) n
    O1 C1 C3 . . 121.08(19) n
    N1 C1 C3 . . 115.07(18) n
    N2 C2 N1 . . 116.40(17) n
    N2 C2 S1 . . 125.21(16) n
    N1 C2 S1 . . 118.38(15) n
    C3 C4 C5 . . 106.4(2) ?
    C3 C4 H4 . . 126.8 ?
    C5 C4 H4 . . 126.8 ?
    C8 C9 C10 . . 106.1(3) ?
    C8 C9 H9 . . 126.9 ?
    C10 C9 H9 . . 126.9 ?
    C5 C6 O2 . . 110.6(2) ?
    C5 C6 H6 . . 124.7 ?
    O2 C6 H6 . . 124.7 ?
    C6 C5 C4 . . 106.7(2) ?
    C6 C5 H5 . . 126.6 ?
    C4 C5 H5 . . 126.6 ?
    C11 C10 C9 . . 107.2(3) ?
    C11 C10 H10 . . 126.4 ?
    C9 C10 H10 . . 126.4 ?
    C10 C11 O3 . . 110.3(3) ?
    C10 C11 H11 . . 124.8 ?
    O3 C11 H11 . . 124.8 ?
loop_
    _geom_torsion_atom_site_label_1
    _geom_torsion_atom_site_label_2
    _geom_torsion_atom_site_label_3
    _geom_torsion_atom_site_label_4
    _geom_torsion_site_symmetry_1
    _geom_torsion_site_symmetry_2
    _geom_torsion_site_symmetry_3
    _geom_torsion_site_symmetry_4
    _geom_torsion
    _geom_torsion_publ_flag
    C11 O3 C8 C9 . . . . -0.4(3) ?
    C11 O3 C8 C7 . . . . 178.2(2) ?
    C2 N2 C7 C8 . . . . 88.1(2) ?
    C9 C8 C7 N2 . . . . -122.7(3) n
    O3 C8 C7 N2 . . . . 59.2(3) n
    C6 O2 C3 C4 . . . . -0.5(3) ?
    C6 O2 C3 C1 . . . . 179.72(19) ?
    C2 N1 C1 O1 . . . . 0.9(4) n
    C2 N1 C1 C3 . . . . -178.86(19) n
    C4 C3 C1 O1 . . . . -2.1(4) n
    O2 C3 C1 O1 . . . . 177.7(2) n
    C4 C3 C1 N1 . . . . 177.7(2) ?
    O2 C3 C1 N1 . . . . -2.5(3) ?
    C7 N2 C2 N1 . . . . 178.88(18) n
    C7 N2 C2 S1 . . . . 0.2(3) n
    C1 N1 C2 N2 . . . . 1.8(3) n
    C1 N1 C2 S1 . . . . -179.47(17) n
    O2 C3 C4 C5 . . . . 0.4(3) ?
    C1 C3 C4 C5 . . . . -179.9(2) ?
    O3 C8 C9 C10 . . . . 0.7(3) ?
    C7 C8 C9 C10 . . . . -177.6(2) ?
    C3 O2 C6 C5 . . . . 0.4(3) ?
    O2 C6 C5 C4 . . . . -0.2(3) ?
    C3 C4 C5 C6 . . . . -0.1(3) ?
    C8 C9 C10 C11 . . . . -0.7(3) ?
    C9 C10 C11 O3 . . . . 0.5(4) ?
    C8 O3 C11 C10 . . . . -0.1(4) ?
loop_
    _geom_hbond_atom_site_label_D
    _geom_hbond_atom_site_label_H
    _geom_hbond_atom_site_label_A
    _geom_hbond_site_symmetry_A
    _geom_hbond_distance_DH
    _geom_hbond_distance_HA
    _geom_hbond_distance_DA
    _geom_hbond_angle_DHA
    _geom_hbond_publ_flag
    N1 H1 O2 . 0.86 2.24 2.672(3) 111 yes
    N2 H2 O1 . 0.86 2.00 2.677(3) 135 yes
    N2 H2 O1 2_556 0.86 2.43 3.091(3) 133 yes
