# Supplementary material for: 1-Furfuryl-3-furoylthio­urea
Source: Acta Crystallogr Sect E Struct Rep Online. 2008 May 24;64(Pt 6):o1157. doi: 10.1107/S1600536808015250 (PMC2961436; doi:10.1107/S1600536808015250)
Supplement: Supplementary file 2 [file e-64-o1157-Isup2.hkl]

#
# h,k,l, Fc-squared, Fo-squared, sigma(Fo-squared) and status flag
#
data_I
_shelx_title ' 2C in P -1'
_shelx_refln_list_code          4
_shelx_F_calc_maximum       71.42
_exptl_crystal_F_000       260.00
_reflns_d_resolution_high  0.7930
 
loop_
 _symmetry_equiv_pos_as_xyz
 'x, y, z'
 '-x, -y, -z'
 
_cell_length_a     4.5999
_cell_length_b    11.3792
_cell_length_c    12.0556
_cell_angle_alpha  68.351
_cell_angle_beta   83.187
_cell_angle_gamma  89.367
 
_shelx_F_squared_multiplier     1.000
 
loop_
 _refln_index_h
 _refln_index_k
 _refln_index_l
 _refln_F_squared_calc
 _refln_F_squared_meas
 _refln_F_squared_sigma
 _refln_observed_status
   1   0   0     1029.00      984.66     16.28 o
   2   0   0        2.23        1.40      0.58 o
   3   0   0      271.68      263.89      5.83 o
   4   0   0       54.51       60.13      2.29 o
   5   0   0       10.70       15.34      1.81 o
  -5   1   0       11.94        9.46      1.44 o
  -4   1   0        0.03       -0.22      1.03 o
  -3   1   0       75.71       85.09      3.03 o
  -2   1   0       58.27       50.11      1.62 o
  -1   1   0     1588.25     1582.11     32.79 o
   1   1   0        3.46        4.02      1.29 o
   2   1   0        0.51        0.45      0.54 o
   3   1   0        2.99        3.13      0.91 o
   4   1   0       16.14       13.92      1.44 o
   5   1   0        8.28       10.51      1.70 o
  -5   2   0        0.08       -0.16      0.83 o
  -4   2   0        1.46        1.90      0.95 o
  -3   2   0      110.50      103.37      2.95 o
  -2   2   0       28.65       32.21      0.87 o
  -1   2   0      423.98      434.15      8.63 o
   1   2   0      759.81      727.22     11.17 o
   2   2   0      747.36      744.94     13.17 o
   3   2   0       23.49       22.98      1.23 o
   4   2   0       43.25       46.49      2.09 o
   5   2   0        1.03        0.56      3.26 o
  -5   3   0       21.05       20.91      1.76 o
  -4   3   0       16.21       16.21      1.31 o
  -3   3   0       12.20       15.98      0.96 o
  -2   3   0       80.67       79.00      3.18 o
  -1   3   0       23.59       18.19      0.75 o
   0   3   0      551.29      480.66      9.16 o
   1   3   0        5.09        3.13      0.42 o
   2   3   0      272.16      255.41      5.30 o
   3   3   0       26.92       26.15      1.34 o
   4   3   0        2.54        1.65      1.23 o
   5   3   0        0.73       -0.15      2.57 o
  -5   4   0       26.88       21.60      3.03 o
  -4   4   0       96.70       96.62      2.73 o
  -3   4   0       63.46       64.03      1.89 o
  -2   4   0      165.01      185.60      4.61 o
  -1   4   0      397.67      454.30      9.10 o
   0   4   0      408.59      384.31      7.44 o
   1   4   0      194.50      177.12      3.15 o
   2   4   0      194.29      194.68      4.39 o
   3   4   0       59.46       49.23      1.56 o
   4   4   0        3.65        4.19      1.53 o
   5   4   0       16.86       17.76      2.35 o
  -5   5   0       14.24        8.95      1.61 o
  -4   5   0       31.39       28.51      2.73 o
  -3   5   0       37.51       33.22      1.55 o
  -2   5   0       92.51      103.99      2.46 o
  -1   5   0      123.71      147.70      9.54 o
   0   5   0      220.60      218.92      4.66 o
   1   5   0      214.31      209.82      5.00 o
   2   5   0       31.01       34.04      1.31 o
   3   5   0       12.40       10.65      2.65 o
   4   5   0       28.79       30.50      1.66 o
   5   5   0        0.17        2.73      1.51 o
  -5   6   0        0.07       -1.21      3.18 o
  -4   6   0        0.74        1.15      1.48 o
  -3   6   0       33.47       36.73      1.76 o
  -2   6   0      141.21      140.28      3.06 o
  -1   6   0      335.33      304.91      7.48 o
   0   6   0        0.23        0.80      0.58 o
   1   6   0        2.63        0.81      0.47 o
   2   6   0       18.84       19.17      1.14 o
   3   6   0       48.35       47.82      4.47 o
   4   6   0       12.12       12.93      1.30 o
   5   6   0        0.88       -6.36      6.36 o
  -5   7   0        0.30       -2.91      2.91 o
  -4   7   0        0.25       -1.00      1.55 o
  -3   7   0        5.38        7.03      1.60 o
  -2   7   0       54.33       54.22      4.09 o
  -1   7   0       28.67       21.75      1.34 o
   0   7   0       10.76        8.07      0.84 o
   1   7   0        3.60        4.42      0.58 o
   2   7   0      245.73      255.07      5.41 o
   3   7   0        6.41        5.86      0.76 o
   4   7   0        1.11        0.05      0.89 o
  -4   8   0       17.86       15.32      3.63 o
  -3   8   0       68.03       68.78      3.00 o
  -2   8   0       25.23       19.13      1.34 o
  -1   8   0       59.29       53.83      2.27 o
   0   8   0      224.73      220.37      5.03 o
   1   8   0      471.02      511.18     17.64 o
   2   8   0       62.12       67.06      2.22 o
   3   8   0        0.05       -0.27      0.98 o
   4   8   0        8.87        6.66      2.43 o
  -4   9   0        3.02        2.92      1.87 o
  -3   9   0        0.79        2.35      0.80 o
  -2   9   0       74.16       87.97      3.10 o
  -1   9   0       45.39       48.22      4.54 o
   0   9   0        2.33        1.35      1.01 o
   1   9   0      239.99      259.51      5.17 o
   2   9   0        0.11        0.93      1.89 o
   3   9   0        1.86        1.73      1.14 o
   4   9   0       11.21        2.12      3.03 o
  -3  10   0        0.57        3.57      1.85 o
  -2  10   0       51.22       51.85      3.33 o
  -1  10   0       57.61       55.53      2.53 o
   0  10   0       43.66       43.53      2.41 o
   1  10   0        7.40        6.59      1.06 o
   2  10   0       28.00       26.69      1.66 o
   3  10   0       16.44       11.06      2.57 o
  -3  11   0       28.28       22.37      3.79 o
  -2  11   0       18.36       16.80      1.82 o
  -1  11   0        2.54        4.60      1.71 o
   0  11   0       92.36       95.11      7.12 o
   1  11   0        8.98        9.48      1.25 o
   2  11   0        0.56        1.62      1.87 o
   3  11   0       21.64       16.27      7.35 o
  -2  12   0        0.17        0.29      1.51 o
  -1  12   0        7.60        4.49      1.70 o
   0  12   0       13.12       16.82      2.88 o
   1  12   0       16.82       14.85      3.10 o
   2  12   0        1.15        3.65      3.33 o
  -1  13   0       12.63       13.73      5.83 o
   0  13   0       40.09       29.29      9.47 o
   1  13   0        0.54        1.42      2.20 o
  -1 -12   1       50.63       52.84     11.06 o
   0 -12   1       11.17        8.05      2.57 o
   1 -12   1        0.01       -1.61      1.74 o
   2 -12   1       17.66       15.38      1.76 o
  -2 -11   1       15.48       21.44      2.32 o
  -1 -11   1       77.34       79.69      3.79 o
   0 -11   1        2.29        2.04      1.67 o
   1 -11   1       67.11       59.31      6.13 o
   2 -11   1       48.82       53.64      2.84 o
   3 -11   1        0.50        3.48      2.12 o
  -3 -10   1        9.27        9.12      1.97 o
  -2 -10   1        1.42       -0.13      1.29 o
  -1 -10   1       30.48       31.82      2.50 o
   0 -10   1       19.42       18.54      1.29 o
   1 -10   1       25.80       27.41      2.65 o
   2 -10   1        9.45       13.55      1.53 o
   3 -10   1        1.38       -1.40      1.82 o
  -3  -9   1       11.54       13.65      4.54 o
  -2  -9   1       19.80       19.62      1.49 o
  -1  -9   1       28.96       26.71      1.44 o
   0  -9   1       88.05       85.12      3.48 o
   1  -9   1       22.27       23.38      1.75 o
   2  -9   1       21.11       24.31      2.12 o
   3  -9   1       51.84       52.56      2.18 o
   4  -9   1        0.85       -0.75      2.18 o
  -4  -8   1        0.22        4.19      1.20 o
  -3  -8   1        4.58        3.59      3.33 o
  -2  -8   1       28.98       30.66      1.49 o
  -1  -8   1      321.99      363.63      7.13 o
   0  -8   1        9.27       12.29      1.97 o
   1  -8   1      129.53      141.75      7.95 o
   2  -8   1       28.67       24.81      1.39 o
   3  -8   1       38.86       31.35      2.36 o
   4  -8   1       24.93       26.10      2.32 o
  -4  -7   1        0.62        1.97      3.26 o
  -3  -7   1       19.36       16.44      1.27 o
  -2  -7   1       53.28       58.86      1.89 o
  -1  -7   1        6.84        5.76      0.69 o
   0  -7   1       21.81       18.99      1.06 o
   1  -7   1       58.62       55.56      1.82 o
   2  -7   1       48.49       51.83      1.87 o
   3  -7   1        4.05        3.82      1.46 o
   4  -7   1       12.69        8.84      1.97 o
  -4  -6   1        0.14        0.08      1.16 o
  -3  -6   1        0.41        0.82      0.99 o
  -2  -6   1      113.16      124.41      7.88 o
  -1  -6   1        3.43        1.89      0.41 o
   0  -6   1       47.85       51.13      1.61 o
   1  -6   1      100.05       93.89      2.46 o
   2  -6   1       15.31       12.57      0.86 o
   3  -6   1      128.17      124.46      4.01 o
   4  -6   1        0.20       -1.34      1.34 o
   5  -6   1        0.05       -1.30      2.63 o
  -5  -5   1        1.65        3.03      1.67 o
  -4  -5   1        4.07        2.61      1.23 o
  -3  -5   1        6.86        6.79      0.95 o
  -2  -5   1       11.47        9.96      2.12 o
  -1  -5   1        0.02       -0.15      0.50 o
   0  -5   1      554.84      582.36     10.92 o
   1  -5   1      634.16      691.56     13.23 o
   2  -5   1      216.99      227.02      4.65 o
   3  -5   1      112.58      126.41      3.31 o
   4  -5   1       50.39       58.72      6.44 o
   5  -5   1        8.23        9.99      2.73 o
  -5  -4   1        0.15        4.19      5.07 o
  -4  -4   1        0.01        1.18      2.02 o
  -3  -4   1       73.93       74.44      2.80 o
  -2  -4   1       55.10       45.13      2.65 o
  -1  -4   1        4.47        6.23      1.21 o
   0  -4   1     2427.53     2290.20     52.31 o
   1  -4   1      363.48      351.67      7.07 o
   2  -4   1      304.99      305.79      5.99 o
   3  -4   1       74.22       76.14      2.30 o
   4  -4   1       46.37       50.03      1.92 o
   5  -4   1        8.96        9.11      1.93 o
  -5  -3   1        2.54       -0.30      5.15 o
  -4  -3   1        3.72        3.63      3.10 o
  -3  -3   1       41.25       39.91      3.48 o
  -2  -3   1       14.59       12.11      0.98 o
  -1  -3   1       93.36       90.49      2.08 o
   0  -3   1       14.89       15.60      0.64 o
   1  -3   1      380.90      390.60      8.03 o
   2  -3   1      160.65      170.64      6.36 o
   3  -3   1       26.64       25.97      1.12 o
   4  -3   1        3.55        3.49      1.12 o
   5  -3   1       45.89       55.11      9.92 o
  -5  -2   1        1.23        0.08      1.61 o
  -4  -2   1        3.19        3.66      1.23 o
  -3  -2   1       64.50       63.03      2.13 o
  -2  -2   1       74.02       65.68      1.81 o
  -1  -2   1       30.32       30.19      1.12 o
   0  -2   1      844.04      844.92     20.25 o
   1  -2   1      255.92      266.29      4.68 o
   2  -2   1      668.78      606.85      9.42 o
   3  -2   1       68.47       72.22      2.04 o
   4  -2   1        4.65        2.54      0.64 o
   5  -2   1       20.85       25.19      1.19 o
  -5  -1   1        3.16        2.33      2.22 o
  -4  -1   1       41.06       43.10      1.93 o
  -3  -1   1       17.18       14.99      1.51 o
  -2  -1   1        0.52        0.22      0.76 o
  -1  -1   1     5101.36     4195.34     77.18 o
   0  -1   1       14.33        9.80      1.29 o
   1  -1   1      372.83      301.55      4.44 o
   2  -1   1       22.72       21.81      0.92 o
   3  -1   1        3.00        1.48      0.64 o
   4  -1   1       16.28       16.78      1.44 o
   5  -1   1        3.20        3.63      1.52 o
  -5   0   1        3.22        2.33      1.44 o
  -4   0   1      168.31      177.00      5.41 o
  -3   0   1      177.36      180.01      5.00 o
  -2   0   1      106.74       99.18      2.30 o
  -1   0   1     2142.06     1970.79     37.24 o
   1   0   1     1466.78     1384.97     26.05 o
   2   0   1      918.88      867.39     13.20 o
   3   0   1      370.70      360.41      6.72 o
   4   0   1        3.44        5.62      1.14 o
   5   0   1        4.78        7.41      3.03 o
  -5   1   1        1.92        0.76      2.57 o
  -4   1   1        0.53       -0.65      1.05 o
  -3   1   1       31.36       32.41      1.56 o
  -2   1   1      472.17      464.49      9.55 o
  -1   1   1     1404.25     1350.31     25.79 o
   1   1   1     2271.66     1955.66     32.02 o
   2   1   1       13.74        7.20      0.76 o
   3   1   1       11.51       10.40      0.73 o
   4   1   1       13.69       11.37      1.67 o
   5   1   1        0.26       -0.47      1.44 o
  -5   2   1        0.06        0.82      1.44 o
  -4   2   1        3.06        4.42      2.20 o
  -3   2   1        1.33        0.61      0.75 o
  -2   2   1      233.08      234.58      6.44 o
  -1   2   1      752.14      692.65     24.61 o
   0   2   1      363.42      417.86     17.11 o
   1   2   1      350.10      342.08      6.32 o
   2   2   1       32.27       25.01      1.01 o
   3   2   1       51.46       46.98      1.76 o
   4   2   1       11.62       12.90      1.97 o
   5   2   1        4.26        2.78      1.37 o
  -5   3   1        0.13       -1.17      1.27 o
  -4   3   1       18.18       20.40      1.31 o
  -3   3   1       10.68       12.58      1.21 o
  -2   3   1      178.46      204.93      8.56 o
  -1   3   1       57.60       47.17      1.82 o
   0   3   1      439.38      507.88     11.89 o
   1   3   1        4.02        3.51      0.28 o
   2   3   1      202.43      198.87      4.17 o
   3   3   1       23.64       18.50      1.27 o
   4   3   1       46.18       48.73      1.67 o
   5   3   1       17.78       19.26      1.97 o
  -5   4   1       33.68       31.70      2.14 o
  -4   4   1       40.79       44.90      2.12 o
  -3   4   1       77.67       74.71      2.65 o
  -2   4   1      306.04      300.45      8.56 o
  -1   4   1     1442.90     1411.38     27.94 o
   0   4   1      321.49      294.61      9.69 o
   1   4   1     1403.06     1292.75     21.36 o
   2   4   1      604.44      592.93      9.46 o
   3   4   1       15.07       15.09      0.91 o
   4   4   1       26.58       29.17      1.67 o
   5   4   1       17.30       12.73      2.04 o
  -5   5   1        6.09        6.59      1.78 o
  -4   5   1        0.00        1.46      1.20 o
  -3   5   1        0.03        0.61      0.76 o
  -2   5   1      833.52      893.15     14.70 o
  -1   5   1      185.42      196.20      4.12 o
   0   5   1        1.34        0.12      0.50 o
   1   5   1       30.77       29.91      0.86 o
   2   5   1       73.35       87.96      2.36 o
   3   5   1        5.51        5.26      0.76 o
   4   5   1       17.65       15.45      0.86 o
   5   5   1       11.86       13.70      0.87 o
  -5   6   1        3.26        2.25      1.92 o
  -4   6   1        5.52        5.60      1.27 o
  -3   6   1       40.29       47.54      2.34 o
  -2   6   1       11.77        9.22      0.87 o
  -1   6   1      277.56      284.95      6.10 o
   0   6   1       11.89       11.31      2.20 o
   1   6   1      302.12      299.93      5.38 o
   2   6   1        6.95        8.58      0.91 o
   3   6   1       22.92       23.64      2.27 o
   4   6   1        3.67        3.39      2.88 o
   5   6   1        4.70        8.78      6.82 o
  -5   7   1        2.35        3.56      3.16 o
  -4   7   1        5.59        7.90      1.89 o
  -3   7   1       13.34       17.03      1.50 o
  -2   7   1        0.11        0.37      0.64 o
  -1   7   1        2.39        2.93      0.95 o
   0   7   1      235.99      255.04     10.98 o
   1   7   1      276.05      275.12      5.83 o
   2   7   1      147.32      166.08      6.06 o
   3   7   1       11.68       10.93      1.21 o
   4   7   1        3.23        2.09      2.51 o
  -4   8   1       17.37       17.11      2.07 o
  -3   8   1       72.03       77.79      4.62 o
  -2   8   1      201.00      223.76      8.25 o
  -1   8   1        4.82        5.81      1.26 o
   0   8   1      887.62      975.99     33.24 o
   1   8   1       47.18       48.24      1.67 o
   2   8   1       15.61       17.17      1.37 o
   3   8   1       41.03       48.33      4.70 o
   4   8   1       31.38       25.65      3.33 o
  -4   9   1        7.69        8.64      1.82 o
  -3   9   1       33.86       26.83      2.04 o
  -2   9   1        0.09        0.88      2.12 o
  -1   9   1        4.00        3.62      1.08 o
   0   9   1       31.27       32.93      1.79 o
   1   9   1        0.09       -0.13      0.89 o
   2   9   1       22.40       23.90      1.75 o
   3   9   1       23.72       23.81      2.18 o
   4   9   1        9.02        3.46      2.62 o
  -4  10   1        5.05        5.30      2.84 o
  -3  10   1        1.58        1.25      1.69 o
  -2  10   1       11.42       10.81      1.31 o
  -1  10   1      280.18      315.23      8.76 o
   0  10   1       30.17       27.11      1.90 o
   1  10   1       13.35       13.38      1.12 o
   2  10   1      107.40      111.39      8.56 o
   3  10   1        3.03        1.82      1.78 o
  -3  11   1       13.16       16.14      2.50 o
  -2  11   1        9.23       12.96      1.59 o
  -1  11   1        0.23       -0.38      1.27 o
   0  11   1       75.15       76.61      3.58 o
   1  11   1        5.40        4.01      1.16 o
   2  11   1        3.98        4.72      1.70 o
   3  11   1        5.88        6.52      2.20 o
  -2  12   1        6.70        8.39      1.64 o
  -1  12   1       11.51       12.33      1.44 o
   0  12   1       44.78       44.62      3.86 o
   1  12   1        0.82        0.26      1.42 o
   2  12   1        0.15        1.84      1.85 o
  -1  13   1       54.00       32.39      2.98 o
   0  13   1       14.67       16.49      2.07 o
   1  13   1        4.16        4.38      1.82 o
  -1 -12   2        8.16        5.57      1.74 o
   0 -12   2        4.22        0.00      1.36 o
   1 -12   2       15.45        8.89      1.81 o
  -2 -11   2        3.09        2.45      1.75 o
  -1 -11   2        2.23        2.84      1.23 o
   0 -11   2       66.66       72.12      3.19 o
   1 -11   2       66.91       67.77      6.89 o
   2 -11   2        6.48        9.48      1.67 o
  -3 -10   2        0.10        3.29      2.95 o
  -2 -10   2        6.70        3.63      1.74 o
  -1 -10   2        9.40        9.12      3.56 o
   0 -10   2        7.42        5.34      1.09 o
   1 -10   2       12.61       18.48      1.85 o
   2 -10   2       21.46       15.94      2.88 o
   3 -10   2        4.16        8.90      4.16 o
  -3  -9   2        1.02        3.58      1.27 o
  -2  -9   2       70.56       79.31      5.91 o
  -1  -9   2        1.03        1.77      1.15 o
   0  -9   2       27.60       28.44      1.71 o
   1  -9   2       14.13       15.18      1.67 o
   2  -9   2        0.45       -0.33      1.16 o
   3  -9   2       19.45       23.24      1.71 o
   4  -9   2        8.98        4.91      2.18 o
  -4  -8   2        0.10        1.21      2.12 o
  -3  -8   2       12.15       12.23      1.38 o
  -2  -8   2       71.93       69.46      2.37 o
  -1  -8   2       83.90       81.67      5.23 o
   0  -8   2      101.37      108.82      3.05 o
   1  -8   2      100.66       92.59      5.07 o
   2  -8   2      151.56      143.80      3.96 o
   3  -8   2       35.60       34.43      1.64 o
   4  -8   2       10.60        9.03      2.57 o
  -4  -7   2        1.92        1.44      1.29 o
  -3  -7   2       89.45       98.00      5.91 o
  -2  -7   2        0.04       -0.80      0.80 o
  -1  -7   2        6.53        5.80      0.76 o
   0  -7   2      110.74      102.59      3.71 o
   1  -7   2       91.49       86.01      3.79 o
   2  -7   2      148.75      147.78      3.69 o
   3  -7   2       21.27       24.26      1.97 o
   4  -7   2        2.88        5.83      1.50 o
  -4  -6   2        0.12       -0.27      1.44 o
  -3  -6   2        4.23        3.48      1.01 o
  -2  -6   2        0.95       -0.38      0.75 o
  -1  -6   2      104.58      108.73      3.48 o
   0  -6   2      316.17      332.38      6.48 o
   1  -6   2        3.07        1.77      1.14 o
   2  -6   2       57.86       51.82      1.75 o
   3  -6   2       44.67       47.47      2.65 o
   4  -6   2        0.00       -1.33      1.44 o
   5  -6   2        1.94       10.31      4.77 o
  -4  -5   2        4.98        4.15      1.74 o
  -3  -5   2       33.97       38.10      1.89 o
  -2  -5   2        7.58        6.99      0.80 o
  -1  -5   2      771.38      767.13     15.34 o
   0  -5   2      313.95      349.88      6.85 o
   1  -5   2       61.96       68.18      1.92 o
   2  -5   2      153.48      158.00      6.59 o
   3  -5   2       53.14       51.65      1.93 o
   4  -5   2        4.31        4.88      1.23 o
   5  -5   2        3.46        3.69      2.04 o
  -5  -4   2        4.63        5.45      2.12 o
  -4  -4   2        9.41        9.44      1.41 o
  -3  -4   2       76.46       80.98      2.55 o
  -2  -4   2        7.98        6.19      0.91 o
  -1  -4   2      151.12      150.16      4.01 o
   0  -4   2       80.04       78.69      1.93 o
   1  -4   2        0.29       -0.33      0.91 o
   2  -4   2      144.51      137.41      2.87 o
   3  -4   2      177.57      167.58      5.98 o
   4  -4   2       17.47       11.08      1.42 o
   5  -4   2        2.45        0.56      1.53 o
  -5  -3   2        0.00        6.79      2.56 o
  -4  -3   2       14.07       11.31      2.21 o
  -3  -3   2      136.44      144.61      4.07 o
  -2  -3   2        7.80        4.91      1.36 o
  -1  -3   2       51.92       55.67      1.50 o
   0  -3   2       85.24      101.51      2.30 o
   1  -3   2     1604.13     1545.44     30.56 o
   2  -3   2      128.77      107.37      2.29 o
   3  -3   2       52.03       52.21      2.27 o
   4  -3   2      109.16      109.20      2.98 o
   5  -3   2        8.64        7.06      1.70 o
  -5  -2   2        3.25        4.79      2.77 o
  -4  -2   2       10.87        8.66      2.27 o
  -3  -2   2        5.09        6.96      1.29 o
  -2  -2   2      154.56      138.21      3.94 o
  -1  -2   2      268.29      246.25      5.34 o
   0  -2   2      346.67      316.22      6.21 o
   1  -2   2       28.31       27.87      0.96 o
   2  -2   2      330.39      322.55      7.12 o
   3  -2   2       74.66       72.02      1.71 o
   4  -2   2       11.61       11.67      0.95 o
   5  -2   2       64.02       63.54      2.15 o
  -5  -1   2       34.36       27.34      2.76 o
  -4  -1   2       11.07        9.72      1.27 o
  -3  -1   2       82.96       81.35      2.51 o
  -2  -1   2      313.11      310.66     11.21 o
  -1  -1   2      211.38      181.23      4.14 o
   0  -1   2       16.88       18.58      0.68 o
   1  -1   2      879.63      746.29     10.50 o
   2  -1   2       23.29       22.11      0.75 o
   3  -1   2       72.12       64.77      1.99 o
   4  -1   2        1.45        1.27      0.98 o
   5  -1   2        0.18        0.84      1.12 o
  -5   0   2       10.01        8.35      4.09 o
  -4   0   2       10.14        8.13      2.35 o
  -3   0   2       18.78       15.01      1.12 o
  -2   0   2       28.05       29.54      1.59 o
   0   0   2       59.93       52.10      1.36 o
   1   0   2        5.79        3.12      0.32 o
   2   0   2      557.55      519.45      8.37 o
   3   0   2      325.36      351.13      6.40 o
   4   0   2       27.46       30.01      2.35 o
   5   0   2        1.20        0.48      3.56 o
  -5   1   2       14.55       11.30      1.97 o
  -4   1   2       11.11        9.30      3.18 o
  -3   1   2       17.43       14.84      1.27 o
  -2   1   2      327.13      315.02      6.22 o
  -1   1   2     1441.32     1289.44     21.42 o
   0   1   2      847.82      784.82     26.35 o
   1   1   2      663.03      575.50     16.43 o
   2   1   2       92.44       81.94      1.89 o
   3   1   2        0.46        0.98      0.62 o
   4   1   2       53.34       54.69      1.85 o
   5   1   2        0.01       -1.26      1.26 o
  -5   2   2        0.30        1.12      0.71 o
  -4   2   2       21.48       21.00      1.64 o
  -3   2   2        5.76        7.87      1.51 o
  -2   2   2       42.68       42.19      1.09 o
  -1   2   2     1434.74     1217.30     23.39 o
   0   2   2      474.60      453.72     19.76 o
   1   2   2     4325.75     3682.14     59.06 o
   2   2   2      416.65      436.61      7.28 o
   3   2   2      389.85      410.80      7.24 o
   4   2   2       24.48       27.52      1.37 o
   5   2   2        1.74        0.38      1.28 o
  -5   3   2       16.50       16.82      4.47 o
  -4   3   2        0.21        0.45      1.51 o
  -3   3   2        2.38        4.60      1.07 o
  -2   3   2        2.46        3.08      0.64 o
  -1   3   2      393.31      405.94      7.75 o
   1   3   2     3722.57     3261.24     60.49 o
   2   3   2      216.56      198.52      3.52 o
   3   3   2        5.35        5.45      1.29 o
   4   3   2       12.44        9.79      0.91 o
   5   3   2       18.21       18.86      1.51 o
  -5   4   2       11.23       11.73      1.82 o
  -4   4   2        0.56        0.84      1.05 o
  -3   4   2      390.11      434.89      8.62 o
  -2   4   2      626.26      707.92     15.72 o
  -1   4   2      268.33      251.86      7.35 o
   0   4   2      896.97      932.98     40.66 o
   1   4   2       18.36       22.15      0.68 o
   2   4   2       62.51       67.69      2.35 o
   3   4   2       65.67       64.34      3.33 o
   4   4   2       44.39       45.24      2.35 o
   5   4   2        0.00       -0.96      0.96 o
  -5   5   2        0.08        1.63      1.60 o
  -4   5   2        1.51        4.32      1.36 o
  -3   5   2       28.82       33.78      1.39 o
  -2   5   2        0.45        0.76      0.61 o
  -1   5   2       39.56       42.21      1.52 o
   0   5   2      290.24      297.43     15.37 o
   1   5   2      566.42      632.32     13.40 o
   2   5   2      139.71      138.46      3.57 o
   3   5   2      126.46      123.32      3.16 o
   4   5   2        3.87        3.86      1.44 o
   5   5   2       32.56       34.24      3.10 o
  -5   6   2        3.19        2.81      1.67 o
  -4   6   2        9.67        7.76      1.31 o
  -3   6   2        8.65        6.18      1.29 o
  -2   6   2        0.64        1.84      0.73 o
  -1   6   2      377.49      424.19      8.34 o
   0   6   2       82.54       80.83      3.26 o
   1   6   2      227.23      228.04      5.53 o
   2   6   2      175.39      172.77      9.01 o
   3   6   2       12.46       10.38      2.35 o
   4   6   2        5.01        5.05      1.56 o
   5   6   2        4.68        2.80      2.36 o
  -5   7   2        0.58       -4.24      4.39 o
  -4   7   2        4.89        1.78      1.42 o
  -3   7   2       69.93       66.57      2.80 o
  -2   7   2       10.51        6.19      0.92 o
  -1   7   2       44.49       46.20      1.49 o
   0   7   2        0.87        0.73      0.62 o
   1   7   2      156.22      163.82      4.22 o
   2   7   2        0.29       -0.10      0.80 o
   3   7   2        7.10        8.90      2.35 o
   4   7   2        1.25       -1.06      2.00 o
  -4   8   2       42.02       37.79      4.85 o
  -3   8   2        7.10        6.20      1.39 o
  -2   8   2        0.21        0.75      0.87 o
  -1   8   2      346.79      353.29      7.60 o
   0   8   2      652.49      696.13     31.27 o
   1   8   2       24.01       29.95      1.27 o
   2   8   2       84.74       96.39      3.41 o
   3   8   2       54.00       52.60      2.84 o
   4   8   2        1.29        2.59      1.88 o
  -4   9   2        0.28        0.61      1.74 o
  -3   9   2        0.04        0.77      1.01 o
  -2   9   2       53.28       50.35      2.04 o
  -1   9   2        2.98        3.37      0.84 o
   0   9   2       71.85       70.87      2.86 o
   1   9   2       78.16       85.49      2.76 o
   2   9   2        5.84        6.92      1.26 o
   3   9   2        0.80        0.70      1.44 o
   4   9   2        0.63        0.39      1.76 o
  -4  10   2        0.26        0.57      2.47 o
  -3  10   2        4.81        8.15      3.10 o
  -2  10   2       52.09       39.56      2.47 o
  -1  10   2       21.51       19.50      1.20 o
   0  10   2      140.97      163.73      5.98 o
   1  10   2       78.13       81.15      2.43 o
   2  10   2       40.13       36.22      2.43 o
   3  10   2        0.04        2.17      1.67 o
   4  10   2       11.88        5.30      3.18 o
  -3  11   2        0.89        0.62      1.97 o
  -2  11   2        8.81        8.53      3.33 o
  -1  11   2       59.04       64.76      2.58 o
   0  11   2       20.52       21.27      2.12 o
   1  11   2        9.67       11.92      2.50 o
   2  11   2       63.61       63.99      3.13 o
   3  11   2        6.60        5.19      3.56 o
  -3  12   2        1.25        0.91      2.57 o
  -2  12   2       34.82       51.61      2.84 o
  -1  12   2       34.06       37.26      2.07 o
   0  12   2       25.85       24.36      1.66 o
   1  12   2       30.25       29.21      1.87 o
   2  12   2        2.35        1.14      1.66 o
  -2  13   2       24.78       28.70      2.27 o
  -1  13   2       28.60       22.53      2.20 o
   0  13   2       17.88       13.47      1.55 o
   1  13   2       32.10       34.06      2.03 o
   0 -12   3       17.60       16.17      3.41 o
  -1 -11   3        2.27        3.42      3.33 o
   0 -11   3       33.79       39.72      3.56 o
   1 -11   3        7.51        5.22      1.44 o
   2 -11   3       15.17       18.76      3.63 o
  -2 -10   3       28.53       36.26      4.69 o
  -1 -10   3        4.07        3.57      1.23 o
   0 -10   3        0.16       -0.21      1.51 o
   1 -10   3        0.01       -0.46      1.27 o
   2 -10   3       19.27       17.20      1.70 o
   3 -10   3        5.82        3.48      2.57 o
  -3  -9   3        2.83        0.44      1.49 o
  -2  -9   3       26.62       26.90      5.68 o
  -1  -9   3       76.13       86.20      3.48 o
   0  -9   3       85.47       85.08      3.63 o
   1  -9   3       66.29       61.38      5.98 o
   2  -9   3       50.60       45.80      3.18 o
   3  -9   3       14.65       15.63      3.41 o
  -3  -8   3       26.79       25.98      1.98 o
  -2  -8   3       89.38       98.37      3.11 o
  -1  -8   3       31.17       31.66      1.56 o
   0  -8   3      188.82      185.59      5.45 o
   1  -8   3        0.57       -0.80      0.80 o
   2  -8   3        1.24        0.30      0.73 o
   3  -8   3       87.94       90.00      7.19 o
   4  -8   3        0.08        3.48      2.27 o
  -4  -7   3       10.68        8.09      2.95 o
  -3  -7   3       20.08       23.97      1.76 o
  -2  -7   3       94.04      100.14      3.26 o
  -1  -7   3       66.53       65.15      2.04 o
   0  -7   3        3.52        1.88      0.84 o
   1  -7   3       85.02       81.86      2.50 o
   2  -7   3      142.16      145.20      3.45 o
   3  -7   3       13.79       14.80      1.16 o
   4  -7   3       49.40       51.99      4.39 o
  -4  -6   3        0.12       -1.11      1.48 o
  -3  -6   3        2.83        3.40      1.12 o
  -2  -6   3      148.47      160.05      3.80 o
  -1  -6   3       37.48       41.32      1.45 o
   0  -6   3       11.36        9.05      1.59 o
   1  -6   3       39.83       40.49      1.85 o
   2  -6   3      177.27      172.63      3.64 o
   3  -6   3       40.65       37.89      1.76 o
   4  -6   3        2.97        5.95      1.81 o
  -4  -5   3        1.06        3.94      1.49 o
  -3  -5   3        6.09        5.05      1.67 o
  -2  -5   3        0.37       -0.41      0.69 o
  -1  -5   3      146.17      149.27      4.47 o
   0  -5   3       34.99       36.09      1.21 o
   1  -5   3      352.83      354.77      9.84 o
   2  -5   3      105.12      116.40      3.33 o
   3  -5   3       58.28       66.59      4.47 o
   4  -5   3       20.77       17.72      1.49 o
   5  -5   3        9.21        9.77      2.10 o
  -4  -4   3       14.40       15.63      1.54 o
  -3  -4   3       11.63       12.73      1.12 o
  -2  -4   3        0.01        0.67      0.62 o
  -1  -4   3      183.92      178.80      4.22 o
   0  -4   3       45.05       45.35      1.38 o
   1  -4   3       80.24       94.88      3.10 o
   2  -4   3      163.16      169.01      3.30 o
   3  -4   3       86.44       89.57      2.51 o
   4  -4   3        0.48        2.35      1.59 o
   5  -4   3       10.15        2.75      1.81 o
  -5  -3   3        0.55       -2.27      4.24 o
  -4  -3   3        0.94        1.20      1.81 o
  -3  -3   3       14.72       13.57      1.51 o
  -2  -3   3      245.35      240.83      5.25 o
  -1  -3   3       30.94       23.78      0.80 o
   0  -3   3      156.34      161.03      3.48 o
   1  -3   3      421.07      416.54      8.17 o
   2  -3   3        9.33        8.00      0.76 o
   3  -3   3      175.40      183.10      4.38 o
   4  -3   3      398.17      449.47      9.35 o
   5  -3   3        0.60        0.57      1.87 o
  -5  -2   3        0.55        4.48      2.72 o
  -4  -2   3        0.38        3.72      3.03 o
  -3  -2   3        8.44        7.24      2.57 o
  -2  -2   3        0.12       -0.39      0.80 o
  -1  -2   3        1.57        1.50      0.58 o
   0  -2   3       57.24       68.44      1.45 o
   1  -2   3      907.50      840.28     16.92 o
   2  -2   3       28.88       26.99      0.91 o
   3  -2   3       19.59       22.26      2.27 o
   4  -2   3       40.95       51.12      1.71 o
   5  -2   3       22.79       23.33      1.74 o
  -5  -1   3        7.61        7.59      2.46 o
  -4  -1   3        0.57       -0.87      1.67 o
  -3  -1   3        4.21        5.45      1.82 o
  -2  -1   3      460.09      445.02      9.97 o
  -1  -1   3      194.56      202.63      5.63 o
   0  -1   3       21.95       19.11      0.58 o
   1  -1   3      157.49      172.30      3.18 o
   2  -1   3       82.06       85.58      1.97 o
   3  -1   3       33.82       33.30      1.21 o
   4  -1   3       49.80       53.93      1.71 o
   5  -1   3        1.34        0.97      1.12 o
  -5   0   3        1.50        0.89      2.00 o
  -4   0   3        0.78        0.99      1.15 o
  -3   0   3       45.20       46.04      1.66 o
  -2   0   3      231.84      234.92      5.41 o
  -1   0   3     2882.06     2704.75     61.20 o
   0   0   3      340.97      353.60      5.81 o
   1   0   3      730.05      727.34     10.14 o
   2   0   3      566.65      591.09      8.77 o
   3   0   3       22.60       22.30      0.98 o
   4   0   3       62.21       64.39      2.04 o
   5   0   3        2.00        2.98      1.43 o
  -5   1   3        1.97       -1.67      2.12 o
  -4   1   3        1.15        1.54      1.26 o
  -3   1   3       58.03       66.54      2.80 o
  -2   1   3      235.71      231.58      4.87 o
  -1   1   3       90.25       89.78      3.79 o
   0   1   3     3816.24     3265.44     73.17 o
   1   1   3      427.68      386.25      6.06 o
   2   1   3       96.29       99.05      1.89 o
   3   1   3       39.73       29.66      1.09 o
   4   1   3       32.64       33.24      1.45 o
   5   1   3        2.56        2.96      1.59 o
  -5   2   3        1.47        2.35      0.86 o
  -4   2   3        1.77        2.44      0.78 o
  -3   2   3       29.75       33.51      2.20 o
  -2   2   3      288.85      282.38      5.05 o
  -1   2   3     2254.68     2218.50     45.44 o
   0   2   3      813.13      850.14     23.55 o
   1   2   3      894.58      823.30     13.79 o
   2   2   3      632.76      639.81     10.08 o
   3   2   3      226.13      229.79      4.47 o
   4   2   3       22.59       20.36      1.15 o
   5   2   3        8.15        6.76      1.34 o
  -5   3   3        1.19        2.06      1.41 o
  -4   3   3       35.16       39.19      1.35 o
  -3   3   3       13.07       12.26      0.66 o
  -2   3   3       43.88       38.32      1.53 o
  -1   3   3        1.06        1.75      0.45 o
   0   3   3        1.35        0.66      0.30 o
   1   3   3      480.79      493.29     10.00 o
   2   3   3      379.50      349.45      6.96 o
   3   3   3      213.92      218.89      4.09 o
   4   3   3        0.40       -0.38      0.83 o
   5   3   3        1.81        2.87      1.10 o
  -5   4   3        0.11       -0.25      3.33 o
  -4   4   3       32.57       30.96      2.42 o
  -3   4   3       68.39       67.27      2.65 o
  -2   4   3       20.44       16.75      0.91 o
  -1   4   3      547.08      541.77     10.23 o
   0   4   3      516.74      455.41     28.02 o
   1   4   3        1.10        0.54      0.76 o
   2   4   3      197.61      182.78      4.01 o
   3   4   3       14.83       14.03      1.07 o
   4   4   3        2.73        4.51      1.14 o
   5   4   3        0.67        1.04      0.84 o
  -5   5   3        1.68        2.02      2.27 o
  -4   5   3        4.19        5.68      1.31 o
  -3   5   3       36.59       33.98      2.20 o
  -2   5   3      115.74      117.33      5.23 o
  -1   5   3       56.06       61.49      2.12 o
   0   5   3        8.04        3.51      0.29 o
   1   5   3      263.73      300.41     12.19 o
   2   5   3       56.48       61.36      1.93 o
   3   5   3        0.22        0.18      1.01 o
   4   5   3       46.27       50.95      2.65 o
   5   5   3       25.30       23.87      5.98 o
  -5   6   3        0.09        3.03      2.80 o
  -4   6   3       25.51       25.30      4.16 o
  -3   6   3        0.46        0.79      1.01 o
  -2   6   3       69.30       64.50      1.76 o
  -1   6   3        1.30        2.70      0.43 o
   0   6   3      138.62      138.09     11.28 o
   1   6   3       15.28       10.48      0.69 o
   2   6   3      177.96      178.01      4.03 o
   3   6   3       27.89       29.33      2.42 o
   4   6   3        2.66        4.52      1.48 o
   5   6   3       21.86       24.55      5.00 o
  -4   7   3        7.78        7.05      3.56 o
  -3   7   3        3.87        0.00      1.67 o
  -2   7   3       19.63       14.81      1.29 o
  -1   7   3      420.72      440.92      9.07 o
   0   7   3       66.07       57.93      1.78 o
   1   7   3       72.29       90.32      2.37 o
   2   7   3      139.07      141.17      4.17 o
   3   7   3        6.94        8.20      1.40 o
   4   7   3       17.52       14.60      2.50 o
  -4   8   3        4.45        8.81      2.27 o
  -3   8   3        4.91        8.66      1.97 o
  -2   8   3       35.34       32.69      1.45 o
  -1   8   3      753.58      808.86     15.60 o
   0   8   3        2.01        2.35      0.76 o
   1   8   3      160.26      165.91      4.03 o
   2   8   3       50.01       50.31      2.13 o
   3   8   3       34.63       33.08      2.44 o
   4   8   3       31.91       32.36      3.00 o
  -4   9   3        0.98        1.32      1.99 o
  -3   9   3        8.35        9.06      1.46 o
  -2   9   3        3.52        5.21      0.87 o
  -1   9   3       89.72       95.14      4.32 o
   0   9   3       94.01       93.63      2.76 o
   1   9   3      126.60      135.12      3.71 o
   2   9   3       21.35       26.50      1.81 o
   3   9   3        0.64        0.68      1.29 o
   4   9   3        7.86        9.02      2.29 o
  -4  10   3        0.14       -0.45      4.09 o
  -3  10   3        3.28        5.49      3.18 o
  -2  10   3      143.37      169.70      4.66 o
  -1  10   3       30.16       31.20      1.42 o
   0  10   3       29.78       28.48      2.12 o
   1  10   3      257.62      280.58      6.88 o
   2  10   3       15.06       12.33      1.66 o
   3  10   3       41.05       39.93      3.33 o
   4  10   3        3.85        2.57      2.04 o
  -3  11   3        0.05       -2.50      5.83 o
  -2  11   3        2.42        2.15      1.03 o
  -1  11   3      159.71      172.01      4.98 o
   0  11   3        1.30        1.42      0.76 o
   1  11   3        4.25        6.24      1.18 o
   2  11   3        9.72        8.11      1.74 o
   3  11   3        0.05        0.31      1.89 o
  -3  12   3       18.14       22.57      3.03 o
  -2  12   3       19.22       18.76      1.56 o
  -1  12   3        1.76        1.42      0.93 o
   0  12   3       54.21       55.02      2.24 o
   1  12   3        5.26        6.91      1.26 o
   2  12   3        4.35        2.35      1.71 o
   3  12   3        7.89        5.89      2.93 o
  -2  13   3       18.36       10.80      2.42 o
  -1  13   3       10.90        9.77      1.59 o
   0  13   3       45.15       52.83      8.33 o
   1  13   3        7.66        7.10      1.97 o
   2  13   3        4.74        4.20      2.58 o
   0  14   3       14.85       12.23      2.61 o
  -1 -11   4       18.17       13.59      5.91 o
   0 -11   4       18.01       17.21      1.93 o
   1 -11   4        2.72        2.84      2.06 o
  -2 -10   4        8.66       10.16      3.71 o
  -1 -10   4        0.05        1.59      1.15 o
   0 -10   4       11.32        9.61      1.97 o
   1 -10   4       26.10       17.91      5.53 o
   2 -10   4       16.96       16.65      3.33 o
  -2  -9   4        0.13        0.12      1.20 o
  -1  -9   4       53.70       51.77      4.62 o
   0  -9   4        1.53        1.39      0.80 o
   1  -9   4       12.73       10.67      1.73 o
   2  -9   4       81.43       85.51      3.06 o
   3  -9   4        6.33        7.87      3.71 o
  -3  -8   4        2.92        3.54      1.26 o
  -2  -8   4        0.55       -1.06      1.06 o
  -1  -8   4       37.91       37.50      2.04 o
   0  -8   4        4.12        5.05      1.44 o
   1  -8   4        3.36        4.76      1.15 o
   2  -8   4       46.96       51.38      2.11 o
   3  -8   4        0.50       -0.02      1.34 o
   4  -8   4       15.83       11.15      4.32 o
  -3  -7   4       43.36       40.00      3.79 o
  -2  -7   4       85.98       94.25      4.54 o
  -1  -7   4        9.90       10.93      1.05 o
   0  -7   4        0.30       -0.08      0.76 o
   1  -7   4      222.03      225.06      6.40 o
   2  -7   4        8.81        3.67      0.84 o
   3  -7   4       15.13       12.93      1.28 o
   4  -7   4       37.96       41.84      7.12 o
  -4  -6   4        6.73        4.96      1.74 o
  -3  -6   4        3.15        0.34      0.87 o
  -2  -6   4       18.03       18.51      1.27 o
  -1  -6   4        4.55        3.40      1.67 o
   0  -6   4       23.22       23.02      1.36 o
   1  -6   4        8.08        7.05      0.98 o
   2  -6   4       16.68       13.60      1.01 o
   3  -6   4        0.05       -0.01      0.91 o
   4  -6   4        0.60        0.44      1.53 o
  -4  -5   4        7.03        8.64      4.24 o
  -3  -5   4        0.06        0.25      2.35 o
  -2  -5   4       39.77       45.01      2.65 o
  -1  -5   4       28.86       33.22      1.42 o
   0  -5   4        2.27        4.15      0.91 o
   1  -5   4      202.63      211.62      4.80 o
   2  -5   4      199.88      193.47      4.00 o
   3  -5   4       10.85        9.28      1.01 o
   4  -5   4        9.46        7.17      2.42 o
   5  -5   4        3.69        4.74      2.22 o
  -4  -4   4       13.34       15.48      2.65 o
  -3  -4   4        6.70        7.94      1.23 o
  -2  -4   4       83.11       88.60      3.56 o
  -1  -4   4       91.58       82.24      2.35 o
   0  -4   4        5.69        4.92      0.43 o
   1  -4   4       89.25       84.44      2.24 o
   2  -4   4       63.93       58.93      2.35 o
   3  -4   4       36.48       36.31      1.66 o
   4  -4   4       10.15       10.32      1.34 o
   5  -4   4       13.98       11.10      3.48 o
  -4  -3   4       12.21       10.95      2.13 o
  -3  -3   4        4.86        5.59      1.20 o
  -2  -3   4        0.64        1.52      0.80 o
  -1  -3   4      149.60      165.54      4.16 o
   0  -3   4     1775.97     1803.74     34.26 o
   1  -3   4      280.02      274.30      6.97 o
   2  -3   4       28.64       27.25      1.44 o
   3  -3   4      564.02      584.36     11.46 o
   4  -3   4       76.61       82.59      3.26 o
   5  -3   4       11.22        6.01      1.82 o
  -5  -2   4        0.18        1.77      2.41 o
  -4  -2   4        6.28        7.12      1.63 o
  -3  -2   4        9.55        8.48      1.59 o
  -2  -2   4      164.38      178.35      4.57 o
  -1  -2   4       57.38       49.75      4.01 o
   0  -2   4       81.67       69.09      1.66 o
   1  -2   4      496.98      495.28     20.52 o
   2  -2   4      295.25      300.28      5.17 o
   3  -2   4        0.47        0.83      0.83 o
   4  -2   4       59.49       56.93      4.77 o
   5  -2   4        3.79        4.86      2.73 o
  -5  -1   4        0.14        2.15      3.33 o
  -4  -1   4       30.35       31.92      2.21 o
  -3  -1   4       96.48       95.92      4.47 o
  -2  -1   4      481.68      486.44     11.06 o
  -1  -1   4        7.09        7.32      0.76 o
   0  -1   4      207.55      192.67      4.20 o
   1  -1   4       96.24       98.44      1.85 o
   2  -1   4      290.38      246.77      4.29 o
   3  -1   4       24.72       21.21      0.96 o
   4  -1   4       11.40       12.25      1.12 o
   5  -1   4        2.46        1.38      1.31 o
  -5   0   4        0.64       -1.30      3.10 o
  -4   0   4        0.04        0.30      1.39 o
  -3   0   4        8.84       10.14      2.27 o
  -2   0   4     1382.84     1346.55     27.12 o
  -1   0   4      128.24      113.58      3.02 o
   0   0   4      207.85      210.69      3.55 o
   1   0   4      220.61      214.10      3.60 o
   2   0   4      319.02      346.68      5.40 o
   3   0   4      277.56      288.31      4.82 o
   4   0   4        7.45        7.77      0.86 o
   5   0   4       16.01       16.50      1.97 o
  -5   1   4        0.90        0.60      1.48 o
  -4   1   4        7.15        8.33      2.35 o
  -3   1   4       61.53       60.53      5.45 o
  -2   1   4     1625.23     1620.78     32.51 o
  -1   1   4      676.56      699.94     13.06 o
   0   1   4      151.67      146.67      6.36 o
   1   1   4      584.10      559.77      8.01 o
   2   1   4      421.27      416.23      6.25 o
   3   1   4       94.33       92.37      2.34 o
   4   1   4       41.89       44.91      2.88 o
   5   1   4       19.46       22.23      4.01 o
  -5   2   4        0.32        3.79      2.88 o
  -4   2   4       16.17       15.77      1.07 o
  -3   2   4       15.25       15.95      2.12 o
  -2   2   4      336.36      336.21      8.41 o
  -1   2   4      410.24      415.03      7.44 o
   0   2   4      612.87      621.86     38.24 o
   1   2   4      111.30       84.51      2.12 o
   2   2   4     1910.56     1889.87     25.59 o
   3   2   4        1.63        1.16      0.54 o
   4   2   4        0.05        0.05      1.51 o
   5   2   4        0.41        0.09      1.15 o
  -5   3   4        1.18        0.27      1.83 o
  -4   3   4        0.00       -0.85      1.44 o
  -3   3   4       58.73       58.16      1.51 o
  -2   3   4       11.27       13.59      0.66 o
  -1   3   4      274.98      271.10     16.05 o
   0   3   4       85.16       84.22      3.27 o
   1   3   4        0.07       -0.39      0.39 o
   2   3   4      117.66      134.86      2.54 o
   3   3   4       14.05       12.48      0.68 o
   4   3   4       29.30       31.02      3.03 o
   5   3   4        7.31        6.58      1.74 o
  -5   4   4        0.01        1.61      1.85 o
  -4   4   4       16.41       19.83      1.67 o
  -3   4   4       14.26       20.49      1.44 o
  -2   4   4        1.06        0.39      0.58 o
  -1   4   4      183.30      162.51      8.63 o
   0   4   4       16.40       14.80      0.57 o
   1   4   4       18.43       28.68      0.95 o
   2   4   4        0.85        0.70      0.61 o
   3   4   4       73.26       69.84      2.24 o
   4   4   4       23.76       26.04      1.81 o
   5   4   4       10.39       14.10      2.88 o
  -5   5   4        1.38        3.66      1.82 o
  -4   5   4        2.97        3.82      1.26 o
  -3   5   4       12.04       13.15      1.12 o
  -2   5   4        1.91        1.41      0.47 o
  -1   5   4        2.62        2.23      0.41 o
   0   5   4      598.95      671.47     19.68 o
   1   5   4      552.01      565.88     26.73 o
   2   5   4      606.38      615.37     15.68 o
   3   5   4        0.00       -0.94      0.95 o
   4   5   4      144.26      158.42      4.18 o
   5   5   4        2.28        0.61      1.76 o
  -5   6   4        2.07        0.82      2.49 o
  -4   6   4        1.79        0.20      1.34 o
  -3   6   4        5.38        5.56      1.07 o
  -2   6   4      281.40      303.68      5.91 o
  -1   6   4       75.91       79.21      3.68 o
   0   6   4      269.48      332.58     11.16 o
   1   6   4      748.23      796.41     27.94 o
   2   6   4      114.55      107.09      3.00 o
   3   6   4        2.92        2.44      1.01 o
   4   6   4       20.27       20.31      1.81 o
   5   6   4        7.50        6.58      3.86 o
  -4   7   4        3.88        2.95      1.29 o
  -3   7   4       33.45       42.66      1.99 o
  -2   7   4      145.60      166.93      5.45 o
  -1   7   4       29.64       29.13      3.63 o
   0   7   4        2.92        4.97      1.14 o
   1   7   4        0.12        1.06      0.66 o
   2   7   4        2.20        2.12      0.62 o
   3   7   4       73.05       82.80      3.71 o
   4   7   4       29.41       27.02      2.29 o
   5   7   4        0.28       -1.82      5.00 o
  -4   8   4        0.42       -1.24      1.55 o
  -3   8   4        0.67        1.67      1.36 o
  -2   8   4       34.34       40.78      3.63 o
  -1   8   4      105.64      116.46      3.20 o
   0   8   4      421.03      488.46      9.81 o
   1   8   4      205.38      222.65      5.50 o
   2   8   4       32.15       30.38      1.71 o
   3   8   4       27.53       27.69      1.96 o
   4   8   4       25.68       22.93      2.82 o
  -4   9   4        2.68        2.39      1.70 o
  -3   9   4       30.10       31.92      2.18 o
  -2   9   4        4.00        4.62      0.80 o
  -1   9   4       17.43       20.49      1.59 o
   0   9   4      182.85      196.50      4.53 o
   1   9   4        9.68       13.18      1.01 o
   2   9   4       12.57       11.19      0.71 o
   3   9   4        0.06        2.02      1.34 o
   4   9   4       40.11       34.69      9.39 o
  -4  10   4        0.39        0.19      3.10 o
  -3  10   4       29.13       29.18      1.81 o
  -2  10   4       52.87       50.66      1.93 o
  -1  10   4      120.60      136.82      5.30 o
   0  10   4       57.84       64.73      2.07 o
   1  10   4       59.89       60.00      2.18 o
   2  10   4       12.12       11.71      0.97 o
   3  10   4       91.26       88.72      4.85 o
   4  10   4        0.80        0.80      2.39 o
  -3  11   4        2.24        1.45      1.19 o
  -2  11   4        6.63        9.18      1.07 o
  -1  11   4        0.10        0.30      0.43 o
   0  11   4        0.08       -0.77      1.82 o
   1  11   4       41.50       44.70      2.04 o
   2  11   4        2.26        2.27      0.96 o
   3  11   4        2.54        2.96      1.89 o
  -3  12   4       24.28       11.51      3.48 o
  -2  12   4        0.22       -0.42      0.87 o
  -1  12   4        3.02        2.24      0.61 o
   0  12   4       73.46       69.87      2.35 o
   1  12   4       19.47       21.05      1.70 o
   2  12   4       21.07       20.04      2.35 o
   3  12   4        0.50        2.01      1.92 o
  -2  13   4        0.31        0.15      2.42 o
  -1  13   4       31.00       31.51      1.41 o
   0  13   4        6.07        7.37      1.59 o
   1  13   4        3.80        1.46      1.23 o
   2  13   4        6.89        7.22      2.46 o
  -1  14   4       13.42       19.23      3.33 o
   0  14   4       11.63       11.03      4.62 o
   1  14   4        0.01        1.51      2.88 o
  -1 -10   5        0.65        0.68      1.42 o
   0 -10   5       12.85       12.45      1.52 o
   1 -10   5       51.01       42.31      8.33 o
   2 -10   5        2.71        2.43      1.53 o
  -2  -9   5       31.99       23.21      8.18 o
  -1  -9   5        9.76        7.12      1.51 o
   0  -9   5        0.57        0.99      0.99 o
   1  -9   5       46.42       48.48      2.36 o
   2  -9   5        5.16        5.78      1.29 o
   3  -9   5        3.12        3.27      1.49 o
  -3  -8   5        0.32        0.47      1.19 o
  -2  -8   5        4.56        5.63      2.35 o
  -1  -8   5       14.33       12.01      1.27 o
   0  -8   5        6.08        6.72      1.08 o
   1  -8   5       33.02       24.75      3.03 o
   2  -8   5        5.06        2.68      1.23 o
   3  -8   5       24.83       25.48      4.01 o
  -3  -7   5       30.69       24.90      3.63 o
  -2  -7   5        0.34       -0.33      0.93 o
  -1  -7   5       21.56       23.02      1.44 o
   0  -7   5       37.53       40.08      1.81 o
   1  -7   5       93.60       89.75      5.98 o
   2  -7   5        0.05       -0.48      1.01 o
   3  -7   5       62.61       61.82      2.73 o
   4  -7   5       11.61        6.88      2.35 o
  -3  -6   5        3.80        2.94      2.20 o
  -2  -6   5        2.89        3.56      0.78 o
  -1  -6   5        0.48        0.74      0.76 o
   0  -6   5       66.10       62.51      1.82 o
   1  -6   5      286.13      270.61      6.03 o
   2  -6   5        6.46        6.80      1.01 o
   3  -6   5        0.01        0.12      1.51 o
   4  -6   5        0.75        2.23      1.44 o
  -4  -5   5        1.35       -0.23      2.04 o
  -3  -5   5        0.01        0.79      0.87 o
  -2  -5   5      112.64      120.89      3.48 o
  -1  -5   5       31.59       32.66      2.20 o
   0  -5   5      190.90      205.67      4.57 o
   1  -5   5       65.38       67.36      2.19 o
   2  -5   5        9.09        8.27      0.86 o
   3  -5   5       11.44        7.85      1.16 o
   4  -5   5       46.74       46.13      5.98 o
  -4  -4   5        1.71        3.05      4.32 o
  -3  -4   5        9.07       10.61      1.48 o
  -2  -4   5        2.92        2.09      0.58 o
  -1  -4   5      308.75      344.92      7.98 o
   0  -4   5       28.20       27.16      1.44 o
   1  -4   5        6.38        6.03      0.80 o
   2  -4   5       48.50       47.27      1.31 o
   3  -4   5      101.06      101.77      2.67 o
   4  -4   5        0.18        0.30      1.18 o
   5  -4   5        4.43        6.86      3.71 o
  -4  -3   5        4.19        2.95      2.14 o
  -3  -3   5       21.05       19.30      1.46 o
  -2  -3   5       57.93       59.44      2.95 o
  -1  -3   5      413.27      413.70     10.66 o
   0  -3   5      600.76      596.24     12.24 o
   1  -3   5      145.15      164.42      3.79 o
   2  -3   5      572.79      587.79      9.04 o
   3  -3   5      564.54      611.92     11.05 o
   4  -3   5       43.87       42.40      5.60 o
   5  -3   5        3.61        4.73      1.60 o
  -4  -2   5       14.08       11.60      2.57 o
  -3  -2   5        2.64        4.24      1.82 o
  -2  -2   5        1.14        0.92      0.80 o
  -1  -2   5      117.61      129.63      2.76 o
   0  -2   5        8.37        8.63      0.98 o
   1  -2   5      144.36      142.10      2.80 o
   2  -2   5      105.74       94.71      2.13 o
   3  -2   5        1.61        0.23      0.64 o
   4  -2   5       45.95       46.77      3.94 o
   5  -2   5        0.45        0.76      1.12 o
  -5  -1   5        0.09        1.14      2.88 o
  -4  -1   5        0.19       -2.35      2.35 o
  -3  -1   5       65.94       64.63      2.35 o
  -2  -1   5       24.55       20.75      0.98 o
  -1  -1   5       95.43       98.99      2.57 o
   0  -1   5        2.03        1.30      1.36 o
   1  -1   5        8.04       14.05      0.53 o
   2  -1   5       87.92       75.12      1.71 o
   3  -1   5      113.43      117.07      2.65 o
   4  -1   5        2.61        1.74      1.07 o
   5  -1   5       18.95       20.82      1.89 o
  -5   0   5        0.01        1.86      4.16 o
  -4   0   5        4.68        3.17      1.64 o
  -3   0   5        2.23        0.64      0.98 o
  -2   0   5       54.28       57.93      7.12 o
  -1   0   5      733.70      792.40     20.82 o
   0   0   5      413.87      396.58      7.80 o
   1   0   5      258.97      267.01      4.47 o
   2   0   5        0.99       -0.09      0.36 o
   3   0   5       84.23       86.28      1.89 o
   4   0   5       76.80       80.18      4.62 o
   5   0   5       18.29       21.69      2.35 o
  -5   1   5        5.92        4.37      3.41 o
  -4   1   5       26.50       30.58      1.82 o
  -3   1   5       62.41       50.49      1.92 o
  -2   1   5      291.47      322.78      6.88 o
  -1   1   5      275.50      268.85      5.99 o
   0   1   5      331.98      367.90     21.35 o
   1   1   5     1501.53     1467.87     27.87 o
   2   1   5      198.37      193.85      3.20 o
   3   1   5        8.12        8.74      0.75 o
   4   1   5       40.56       41.67      1.71 o
   5   1   5       10.09       11.41      1.38 o
  -5   2   5        0.21        1.70      1.29 o
  -4   2   5        5.60        4.71      1.01 o
  -3   2   5        1.13        1.09      0.80 o
  -2   2   5      458.23      500.74      9.73 o
  -1   2   5       31.65       37.82      1.89 o
   0   2   5       45.60       46.66      1.59 o
   1   2   5      477.65      456.78      9.39 o
   2   2   5      189.65      206.02      4.92 o
   3   2   5       12.92       12.06      0.84 o
   4   2   5       10.52       10.54      0.98 o
   5   2   5        7.66        5.79      1.59 o
  -5   3   5        0.62       -0.65      1.67 o
  -4   3   5        7.42        6.71      1.21 o
  -3   3   5        6.09        5.66      2.27 o
  -2   3   5       22.80       29.81      2.04 o
  -1   3   5        1.36        0.55      0.42 o
   0   3   5       10.72       11.14      0.84 o
   1   3   5        1.51        0.15      0.30 o
   2   3   5      144.73      131.02      2.65 o
   3   3   5       24.12       23.17      0.98 o
   4   3   5        4.83        3.07      0.84 o
   5   3   5        2.93        2.54      1.15 o
  -5   4   5        2.91       -0.10      1.96 o
  -4   4   5       39.69       44.70      4.09 o
  -3   4   5       33.29       30.36      1.74 o
  -2   4   5        6.88        6.11      0.80 o
  -1   4   5       97.27       82.69      5.76 o
   0   4   5       68.44       71.04      2.15 o
   1   4   5      770.56      774.52     17.57 o
   2   4   5      179.49      172.49      3.53 o
   3   4   5        0.01        1.55      1.51 o
   4   4   5       24.80       27.43      1.87 o
   5   4   5       43.36       41.56      2.69 o
  -5   5   5        0.19        1.82      2.88 o
  -4   5   5        4.43        3.79      1.38 o
  -3   5   5       55.50       63.73      2.14 o
  -2   5   5      108.57      123.12     10.83 o
  -1   5   5        6.30        5.47      0.91 o
   0   5   5      817.73      895.42     18.84 o
   1   5   5       67.80       60.21      1.76 o
   2   5   5        8.78        7.85      1.21 o
   3   5   5      354.81      388.70     11.36 o
   4   5   5      203.58      213.68      5.51 o
   5   5   5        3.21        3.69      3.94 o
  -4   6   5       17.38       15.87      1.74 o
  -3   6   5      127.96      137.41      6.59 o
  -2   6   5       46.66       45.04      1.89 o
  -1   6   5       23.28       26.99      2.18 o
   0   6   5       25.87       20.52      1.61 o
   1   6   5      147.78      141.78      4.47 o
   2   6   5      108.99      116.12      3.09 o
   3   6   5       92.18       94.67      3.05 o
   4   6   5       25.86       26.13      2.24 o
   5   6   5        3.61        7.06      2.51 o
  -4   7   5        3.14        0.89      1.23 o
  -3   7   5        2.58        1.55      1.05 o
  -2   7   5       30.61       30.78      0.98 o
  -1   7   5      157.58      187.58      7.42 o
   0   7   5        9.82        5.49      1.59 o
   1   7   5       27.79       22.28      1.22 o
   2   7   5      141.39      141.89      3.61 o
   3   7   5       23.12       19.51      2.35 o
   4   7   5       54.97       59.11      3.30 o
   5   7   5        1.30        2.42      4.09 o
  -4   8   5        0.00        3.08      2.80 o
  -3   8   5        0.70       -0.91      1.36 o
  -2   8   5       69.53       67.60      2.03 o
  -1   8   5       29.42       33.21      2.27 o
   0   8   5      220.18      241.02     17.72 o
   1   8   5        2.66        1.25      0.69 o
   2   8   5       59.31       55.41      2.50 o
   3   8   5       85.32       87.46      2.91 o
   4   8   5        0.33        5.06      1.98 o
  -4   9   5        8.33        9.73      2.03 o
  -3   9   5       10.33       12.06      1.67 o
  -2   9   5      105.35      108.22      3.75 o
  -1   9   5       60.64       56.97      3.86 o
   0   9   5       64.11       62.60      2.83 o
   1   9   5        0.36        0.47      0.69 o
   2   9   5       37.68       35.01      1.44 o
   3   9   5       27.15       30.65      2.24 o
   4   9   5       13.76       13.42      2.11 o
  -3  10   5       27.72       30.28      1.96 o
  -2  10   5       29.13       26.67      1.34 o
  -1  10   5       77.32       76.75      3.52 o
   0  10   5      239.45      265.38      8.56 o
   1  10   5        2.00        1.74      1.06 o
   2  10   5      156.27      155.45      3.72 o
   3  10   5       13.17       12.43      2.27 o
   4  10   5        0.00        3.63      3.00 o
  -3  11   5        4.44        4.25      2.04 o
  -2  11   5       31.97       32.89      4.70 o
  -1  11   5        2.69        1.80      1.75 o
   0  11   5       19.24       16.91      2.15 o
   1  11   5        7.36        9.68      1.01 o
   2  11   5        0.95        1.29      1.14 o
   3  11   5        0.08       -0.61      1.67 o
  -2  12   5        4.24        2.32      2.35 o
  -1  12   5       20.42       23.22      2.57 o
   0  12   5        5.17        5.08      1.62 o
   1  12   5       45.09       49.64      6.51 o
   2  12   5       23.86       24.74      2.57 o
   3  12   5        0.30        4.21      2.24 o
  -2  13   5       17.06       11.81      3.18 o
  -1  13   5       22.74       19.70      4.39 o
   0  13   5        7.35        5.89      1.92 o
   1  13   5        6.07        3.26      1.27 o
   2  13   5       14.18       14.39      6.13 o
  -1  14   5       12.53        7.72      2.88 o
   0  14   5        1.56        2.37      2.12 o
   1  14   5        7.21        4.24      3.18 o
   0 -10   6       30.97       39.84      2.86 o
   1 -10   6       11.46       18.67      2.45 o
  -1  -9   6        1.55        1.99      0.89 o
   0  -9   6        0.42        1.76      1.71 o
   1  -9   6        9.10        7.42      1.29 o
   2  -9   6        2.77        4.09      1.82 o
  -2  -8   6        0.00        2.03      0.91 o
  -1  -8   6        5.13        4.95      1.21 o
   0  -8   6        4.50        5.18      2.20 o
   1  -8   6        5.11        4.89      1.16 o
   2  -8   6        6.95        6.51      1.56 o
   3  -8   6       32.13       35.15      2.03 o
  -3  -7   6       17.19       20.61      3.31 o
  -2  -7   6        0.08        0.39      1.82 o
  -1  -7   6        2.15        2.40      0.59 o
   0  -7   6      183.74      192.55      5.46 o
   1  -7   6        0.03        0.10      1.06 o
   2  -7   6       17.53       14.47      1.31 o
   3  -7   6       63.06       57.90      2.35 o
  -3  -6   6       17.15       16.89      4.70 o
  -2  -6   6       16.19       13.05      1.08 o
  -1  -6   6       17.94       17.73      1.76 o
   0  -6   6        6.29        8.44      1.32 o
   1  -6   6        0.04        0.09      0.76 o
   2  -6   6       81.78       79.86      2.76 o
   3  -6   6       12.83       12.16      1.42 o
   4  -6   6        4.23        3.90      1.76 o
  -3  -5   6        1.48       -0.25      0.95 o
  -2  -5   6        4.27        4.59      1.82 o
  -1  -5   6       62.71       60.71      3.33 o
   0  -5   6       72.66       72.94      5.76 o
   1  -5   6        0.03        0.08      0.64 o
   2  -5   6       51.51       51.00      2.35 o
   3  -5   6        3.55        3.45      1.01 o
   4  -5   6        1.59        1.44      1.66 o
  -4  -4   6        1.95        2.21      1.74 o
  -3  -4   6        0.06       -0.20      0.70 o
  -2  -4   6       62.60       64.11      2.26 o
  -1  -4   6      122.23      130.31      4.07 o
   0  -4   6        0.06       -0.15      1.44 o
   1  -4   6       47.03       54.86      1.87 o
   2  -4   6       59.35       59.42      1.55 o
   3  -4   6       11.06        9.46      0.95 o
   4  -4   6        0.77        1.03      1.26 o
  -4  -3   6        0.00        0.15      1.29 o
  -3  -3   6        5.01        3.59      0.95 o
  -2  -3   6       31.66       35.91      1.20 o
  -1  -3   6       89.75       95.51      4.69 o
   0  -3   6       25.54       30.60      1.29 o
   1  -3   6      250.54      243.59      4.40 o
   2  -3   6      371.96      382.71     11.81 o
   3  -3   6       89.59       91.08      2.35 o
   4  -3   6       31.78       33.98      1.98 o
   5  -3   6        9.71        9.66      2.50 o
  -4  -2   6        0.01        1.52      1.48 o
  -3  -2   6       47.56       42.40      2.00 o
  -2  -2   6        8.42        8.11      1.29 o
  -1  -2   6       12.65       11.80      0.80 o
   0  -2   6       79.90       78.49      2.57 o
   1  -2   6      133.41      117.54      2.41 o
   2  -2   6       60.21       64.03      1.99 o
   3  -2   6       32.02       34.13      1.74 o
   4  -2   6        6.13        8.49      1.51 o
   5  -2   6        0.59       -0.76      1.59 o
  -4  -1   6        9.53        9.65      2.04 o
  -3  -1   6       73.85       75.56      4.85 o
  -2  -1   6       20.55       24.01      1.67 o
  -1  -1   6      166.52      153.79      4.03 o
   0  -1   6        0.21       -0.30      1.21 o
   1  -1   6       20.23       14.20      0.91 o
   2  -1   6       56.06       55.81      1.50 o
   3  -1   6      144.96      142.71      4.47 o
   4  -1   6        9.81       11.09      1.59 o
   5  -1   6       23.77       30.15      2.18 o
  -4   0   6        2.05        2.02      1.22 o
  -3   0   6       82.45       74.20      2.51 o
  -2   0   6        0.16        0.26      0.83 o
  -1   0   6       10.27       11.68      0.76 o
   0   0   6      131.86      117.45      4.62 o
   1   0   6        2.89        3.64      0.75 o
   2   0   6      453.87      503.48      8.28 o
   3   0   6        0.43        0.45      0.76 o
   4   0   6       78.40       81.04      5.98 o
   5   0   6        2.26        3.16      1.64 o
  -4   1   6        0.06       -0.95      0.95 o
  -3   1   6      503.99      540.74     11.02 o
  -2   1   6       99.69      105.74      3.06 o
  -1   1   6        0.51        0.51      0.61 o
   0   1   6      619.32      597.09     12.29 o
   1   1   6     1087.59     1093.33     21.51 o
   2   1   6       13.73       14.24      0.69 o
   3   1   6      173.62      190.36      3.41 o
   4   1   6       32.00       32.58      1.39 o
   5   1   6        1.16        4.89      1.53 o
  -5   2   6        0.41        1.06      1.85 o
  -4   2   6        5.66        5.44      1.20 o
  -3   2   6       25.22       29.05      1.53 o
  -2   2   6      107.87      111.30      2.68 o
  -1   2   6      255.50      280.64      5.77 o
   0   2   6       60.43       76.48      2.73 o
   1   2   6      858.89      875.69     15.45 o
   2   2   6       98.25      110.66      2.52 o
   3   2   6        0.77        0.45      0.64 o
   4   2   6        0.52        0.86      0.83 o
   5   2   6        0.64        0.42      1.44 o
  -5   3   6        0.32       -1.48      2.37 o
  -4   3   6        0.59        0.21      1.67 o
  -3   3   6       77.46       78.56      2.80 o
  -2   3   6        2.38        3.28      0.64 o
  -1   3   6       24.85       26.85      1.89 o
   0   3   6      289.21      290.36     13.93 o
   1   3   6       26.31       37.11      1.36 o
   2   3   6       24.82       22.11      1.06 o
   3   3   6        0.03       -0.31      0.83 o
   4   3   6       55.70       52.31      2.73 o
   5   3   6        7.16        9.30      1.38 o
  -4   4   6        4.07        5.13      1.49 o
  -3   4   6       23.20       21.71      1.48 o
  -2   4   6       45.07       42.77      1.79 o
  -1   4   6      155.61      155.04      6.13 o
   0   4   6      322.34      321.44     35.67 o
   1   4   6       19.80       15.90      0.91 o
   2   4   6        0.08        0.00      0.43 o
   3   4   6      425.09      432.55      8.73 o
   4   4   6       11.42       10.65      2.42 o
   5   4   6        1.42        0.51      1.81 o
  -4   5   6        5.83        7.57      1.87 o
  -3   5   6       78.50       82.42      3.36 o
  -2   5   6        0.09       -0.50      0.64 o
  -1   5   6      370.59      403.01     11.36 o
   0   5   6      448.31      461.44     11.19 o
   1   5   6       31.59       32.11      1.67 o
   2   5   6      434.43      417.64      8.04 o
   3   5   6      328.16      352.16     13.02 o
   4   5   6        4.92        5.13      1.89 o
   5   5   6        2.48        2.35      2.03 o
  -4   6   6        8.73        5.82      1.87 o
  -3   6   6        8.82        7.38      2.27 o
  -2   6   6       65.88       66.90      4.54 o
  -1   6   6        1.17        3.05      0.44 o
   0   6   6      221.12      260.74      8.81 o
   1   6   6       24.26       26.05      1.67 o
   2   6   6        0.02       -0.30      0.91 o
   3   6   6       39.00       31.83      2.27 o
   4   6   6        0.09        1.56      1.90 o
   5   6   6        6.97       11.08      4.16 o
  -4   7   6        4.68        5.07      3.10 o
  -3   7   6        1.48        3.23      1.44 o
  -2   7   6        0.73        0.49      1.14 o
  -1   7   6       10.16        8.70      1.50 o
   0   7   6      114.10      152.48      7.57 o
   1   7   6       25.27       28.26      1.51 o
   2   7   6       74.84       75.65      5.38 o
   3   7   6      113.84      104.08      5.07 o
   4   7   6        3.35        0.81      4.09 o
   5   7   6        6.53        8.31      3.05 o
  -4   8   6        0.01       -0.61      3.56 o
  -3   8   6        1.97        1.93      1.44 o
  -2   8   6       54.19       55.70      3.10 o
  -1   8   6      129.99      148.03      7.35 o
   0   8   6       64.27       66.17      3.67 o
   1   8   6        6.51        8.12      1.67 o
   2   8   6       60.95       62.63      1.41 o
   3   8   6      209.69      228.55      6.00 o
   4   8   6        0.72       -0.90      1.50 o
  -4   9   6        4.97       12.42      6.06 o
  -3   9   6        8.37        7.23      2.03 o
  -2   9   6      106.01      116.76      4.08 o
  -1   9   6      166.18      190.37      8.70 o
   0   9   6       18.41       21.22      2.51 o
   1   9   6       97.34       95.31      3.08 o
   2   9   6       14.12       13.43      0.83 o
   3   9   6       69.57       61.89      2.65 o
   4   9   6        6.21        6.98      1.60 o
  -3  10   6        7.62        9.52      2.82 o
  -2  10   6       89.89      107.69      8.33 o
  -1  10   6       13.64       15.90      2.13 o
   0  10   6        7.83        4.49      1.31 o
   1  10   6       63.90       74.40      2.39 o
   2  10   6      177.97      186.71      9.01 o
   3  10   6       17.08       12.39      2.35 o
   4  10   6        8.22        7.16      2.83 o
  -3  11   6        0.51        2.12      1.76 o
  -2  11   6        5.46        4.14      1.67 o
  -1  11   6       20.21       21.53      2.10 o
   0  11   6       11.65        9.69      1.40 o
   1  11   6       28.83       33.21      1.61 o
   2  11   6        1.87       -0.14      0.70 o
   3  11   6       14.13       11.05      2.88 o
  -2  12   6        3.78        6.00      2.73 o
  -1  12   6       48.62       42.53      3.06 o
   0  12   6       39.38       42.17      7.12 o
   1  12   6       25.90       28.21      1.53 o
   2  12   6        0.44       -0.18      1.51 o
   3  12   6        1.83        0.74      2.26 o
  -2  13   6       26.96       15.30      2.88 o
  -1  13   6        1.90        2.91      1.99 o
   0  13   6        4.77        4.84      1.51 o
   1  13   6       12.31       12.49      2.57 o
   2  13   6       11.93        7.08      3.26 o
  -1  14   6        0.13        0.00      2.73 o
   0  14   6        9.77        6.66      2.42 o
   1  14   6       16.44       10.00      4.54 o
   0  -9   7        1.90        2.76      2.19 o
   1  -9   7        0.60       -0.07      1.84 o
  -1  -8   7        6.21        4.57      2.38 o
   0  -8   7        9.96        8.40      1.92 o
   1  -8   7        0.37        1.09      2.20 o
   2  -8   7       37.25       30.96      4.01 o
  -2  -7   7       10.77       14.17      2.03 o
  -1  -7   7       17.18       19.32      2.84 o
   0  -7   7       32.17       29.88      2.02 o
   1  -7   7       53.86       52.14      5.07 o
   2  -7   7       94.41       96.93      3.63 o
   3  -7   7        5.67        4.39      1.18 o
  -3  -6   7        0.01        2.12      3.71 o
  -2  -6   7       13.08       10.47      2.50 o
  -1  -6   7       52.63       47.65      2.82 o
   0  -6   7       27.29       25.83      1.97 o
   1  -6   7       58.95       65.56      3.48 o
   2  -6   7        1.61        0.83      1.74 o
   3  -6   7       14.04        9.53      1.55 o
   4  -6   7       20.17       17.57      3.41 o
  -3  -5   7        0.35        0.85      0.73 o
  -2  -5   7        3.66        3.20      1.37 o
  -1  -5   7       19.47       16.95      1.71 o
   0  -5   7       16.65       18.09      1.35 o
   1  -5   7        8.31        7.23      1.97 o
   2  -5   7        6.41        6.24      1.67 o
   3  -5   7        0.34        0.26      1.16 o
   4  -5   7        9.22        9.06      2.35 o
  -3  -4   7        2.69        2.92      0.69 o
  -2  -4   7       26.94       28.26      1.78 o
  -1  -4   7       51.91       57.68      2.54 o
   0  -4   7       76.96       79.58      2.57 o
   1  -4   7       85.24       84.88      2.07 o
   2  -4   7      101.74      100.56      4.77 o
   3  -4   7        2.30        3.47      0.80 o
   4  -4   7        2.30        2.27      1.45 o
  -4  -3   7        0.02        0.06      3.18 o
  -3  -3   7        6.07        6.71      1.01 o
  -2  -3   7       13.71       12.96      0.76 o
  -1  -3   7       95.31       96.36      3.05 o
   0  -3   7       18.26       18.39      0.99 o
   1  -3   7      319.27      327.21      5.74 o
   2  -3   7      519.76      553.33      8.67 o
   3  -3   7       20.53       16.61      3.10 o
   4  -3   7       15.06       18.15      1.89 o
  -4  -2   7        0.26        1.62      1.63 o
  -3  -2   7        0.22       -0.13      1.09 o
  -2  -2   7        7.86        7.69      0.66 o
  -1  -2   7        3.91        1.41      0.68 o
   0  -2   7        5.99        4.21      1.20 o
   1  -2   7       49.50       48.34      1.76 o
   2  -2   7      122.78      117.82      2.87 o
   3  -2   7        5.34        3.50      1.06 o
   4  -2   7       39.78       38.07      3.26 o
   5  -2   7        1.38       -0.66      1.74 o
  -4  -1   7       16.52       12.69      3.79 o
  -3  -1   7        0.52        0.75      0.71 o
  -2  -1   7       15.90       14.74      1.01 o
  -1  -1   7       35.41       35.62      2.65 o
   0  -1   7      162.28      159.74      5.39 o
   1  -1   7      266.02      260.41      7.31 o
   2  -1   7      160.66      180.16      3.51 o
   3  -1   7      175.07      185.03      3.88 o
   4  -1   7       63.26       66.70      3.79 o
   5  -1   7       11.46       14.14      2.42 o
  -4   0   7       15.69       12.39      3.33 o
  -3   0   7        2.35        2.20      1.14 o
  -2   0   7      125.88      137.24      3.47 o
  -1   0   7        5.22        6.66      0.54 o
   0   0   7       15.80       13.37      0.83 o
   1   0   7       24.41       26.05      1.31 o
   2   0   7        9.06        8.66      0.69 o
   3   0   7      247.45      246.28      4.88 o
   4   0   7        1.51        0.38      0.96 o
   5   0   7        0.16        2.46      1.49 o
  -4   1   7       22.83       15.06      2.27 o
  -3   1   7      132.28      146.75      4.22 o
  -2   1   7       48.48       45.95      2.50 o
  -1   1   7       44.91       47.36      1.70 o
   0   1   7      441.30      434.13     12.12 o
   1   1   7        0.00       -0.30      0.30 o
   2   1   7       93.25       76.80      2.73 o
   3   1   7       68.46       67.77      3.79 o
   4   1   7        3.55        3.79      0.95 o
   5   1   7        4.27        6.96      1.44 o
  -4   2   7        8.05        4.20      1.59 o
  -3   2   7        5.63        4.70      1.01 o
  -2   2   7       88.55       89.09      3.10 o
  -1   2   7       59.96       56.30      1.71 o
   0   2   7      286.63      305.33      8.78 o
   1   2   7      158.73      175.38      3.94 o
   2   2   7        1.04        0.00      0.61 o
   3   2   7        1.83        1.44      0.62 o
   4   2   7       25.56       19.33      2.50 o
   5   2   7        2.05        3.78      1.31 o
  -4   3   7        3.24        3.60      1.20 o
  -3   3   7       10.38       10.18      1.12 o
  -2   3   7        2.79        2.12      1.97 o
  -1   3   7      185.08      184.53      4.66 o
   0   3   7       27.35       33.02      1.67 o
   1   3   7        0.87        0.61      0.45 o
   2   3   7      248.87      241.11      5.60 o
   3   3   7        3.19        3.13      0.81 o
   4   3   7        2.68        2.42      1.51 o
   5   3   7       16.99       16.95      1.67 o
  -4   4   7        0.98        1.67      1.74 o
  -3   4   7       14.83       15.58      4.01 o
  -2   4   7        0.49        0.11      0.83 o
  -1   4   7       75.03       89.95      2.57 o
   0   4   7       28.03       30.67      1.51 o
   1   4   7      170.93      168.57      4.70 o
   2   4   7       79.68       83.00      2.27 o
   3   4   7       63.31       73.17      4.47 o
   4   4   7       19.55       17.78      1.64 o
   5   4   7        5.47        3.73      2.42 o
  -4   5   7        2.22        3.32      2.07 o
  -3   5   7        1.16        1.77      1.42 o
  -2   5   7       95.67       97.98      3.25 o
  -1   5   7      296.01      319.94      7.14 o
   0   5   7       11.93       15.41      1.44 o
   1   5   7      105.01      106.92      3.94 o
   2   5   7      229.03      249.59      5.45 o
   3   5   7      150.54      158.51      5.53 o
   4   5   7       68.86       72.91      3.36 o
   5   5   7        0.18       -0.12      2.13 o
  -4   6   7        9.53       13.93      3.41 o
  -3   6   7        0.96       -0.80      1.27 o
  -2   6   7        0.87        0.45      0.68 o
  -1   6   7       44.55       49.64      1.49 o
   0   6   7        6.51        5.42      0.57 o
   1   6   7       42.34       57.85      2.57 o
   2   6   7        2.06        2.42      0.57 o
   3   6   7        0.00        1.16      1.34 o
   4   6   7        2.62        3.48      3.33 o
   5   6   7        0.40        4.64      7.57 o
  -4   7   7        0.16        2.34      1.70 o
  -3   7   7       23.73       25.21      2.18 o
  -2   7   7        2.95        4.77      0.72 o
  -1   7   7        0.92        1.77      0.95 o
   0   7   7        0.18        0.75      0.93 o
   1   7   7      139.86      148.42      5.15 o
   2   7   7        1.90        2.61      0.54 o
   3   7   7       72.17       79.35      3.03 o
   4   7   7        3.94        3.28      1.63 o
  -4   8   7        1.15        0.27      3.48 o
  -3   8   7        0.17        0.82      1.27 o
  -2   8   7       49.40       55.76      2.61 o
  -1   8   7      260.34      292.08     20.75 o
   0   8   7        1.55       -0.37      1.51 o
   1   8   7       18.06       15.30      1.06 o
   2   8   7      255.47      248.96     16.89 o
   3   8   7        0.53       -1.26      1.26 o
   4   8   7       22.14       19.42      2.04 o
  -4   9   7        2.81       -0.45      4.09 o
  -3   9   7       81.07       69.68      5.02 o
  -2   9   7       75.61       84.01      4.32 o
  -1   9   7       17.32       18.06      2.13 o
   0   9   7       55.85       54.93      3.78 o
   1   9   7      243.47      260.65     15.15 o
   2   9   7        0.32       -0.56      0.56 o
   3   9   7        2.36        2.09      1.42 o
   4   9   7       17.11       12.30      4.77 o
  -3  10   7        2.09        3.03      3.33 o
  -2  10   7        4.30        2.54      1.21 o
  -1  10   7        1.32        1.49      1.31 o
   0  10   7       41.89       44.93      3.53 o
   1  10   7      156.94      175.23      6.51 o
   2  10   7        1.82        0.72      0.69 o
   3  10   7       13.98       12.06      1.76 o
   4  10   7        0.92        0.27      3.41 o
  -3  11   7        6.73       10.45      3.03 o
  -2  11   7        0.43        0.92      1.44 o
  -1  11   7       61.83       55.93      3.87 o
   0  11   7       18.21       20.49      2.42 o
   1  11   7       13.78       10.00      1.82 o
   2  11   7       11.41        9.70      0.98 o
   3  11   7        6.14        3.53      2.35 o
  -2  12   7        7.13        8.35      2.06 o
  -1  12   7        1.57        1.82      1.51 o
   0  12   7       43.74       42.97      8.71 o
   1  12   7       27.55       31.35      2.57 o
   2  12   7        0.06       -0.45      2.50 o
   3  12   7       14.47       14.79      7.80 o
  -2  13   7        3.99        4.70      3.63 o
  -1  13   7        0.17        2.28      1.60 o
   0  13   7       19.00       17.94      3.86 o
   1  13   7        9.16        7.12      2.27 o
   2  13   7        0.01       -1.13      1.89 o
   0  14   7        5.28        7.72      2.27 o
   1  14   7        0.92       -2.88      2.88 o
   0  -8   8        4.65       10.85      2.04 o
   1  -8   8       16.17       19.00      4.54 o
   2  -8   8       27.25       24.38      5.45 o
  -1  -7   8       30.20       28.26      4.16 o
   0  -7   8        6.79        8.51      1.59 o
   1  -7   8       19.71       23.70      1.89 o
   2  -7   8       11.59       12.72      2.27 o
  -2  -6   8        3.25        5.38      2.88 o
  -1  -6   8        5.65        8.28      1.75 o
   0  -6   8        2.01        3.01      1.10 o
   1  -6   8       14.97       13.80      1.51 o
   2  -6   8       10.68       11.06      1.16 o
   3  -6   8       30.46       33.35      4.16 o
  -3  -5   8        0.08        1.31      2.58 o
  -2  -5   8        0.70       -0.45      1.63 o
  -1  -5   8        2.32        1.97      1.26 o
   0  -5   8        8.19        6.57      1.29 o
   1  -5   8       16.98       17.52      1.14 o
   2  -5   8        1.04        1.48      0.69 o
   3  -5   8        0.01       -0.71      0.95 o
   4  -5   8        4.57        7.04      2.42 o
  -3  -4   8        8.82        6.05      4.39 o
  -2  -4   8       23.81       22.49      1.99 o
  -1  -4   8        1.96        1.87      1.97 o
   0  -4   8       25.21       24.64      4.24 o
   1  -4   8       68.51       74.28      2.50 o
   2  -4   8        0.15        0.10      0.61 o
   3  -4   8       12.42        9.70      1.23 o
   4  -4   8        4.72       -0.23      1.59 o
  -3  -3   8        5.01        5.43      1.36 o
  -2  -3   8       34.67       36.44      2.07 o
  -1  -3   8        1.27        0.67      0.97 o
   0  -3   8      107.87      121.02      4.76 o
   1  -3   8      145.51      148.57      3.59 o
   2  -3   8       12.85       11.21      0.80 o
   3  -3   8      197.75      214.95      5.02 o
   4  -3   8       42.64       48.59      2.35 o
  -3  -2   8        0.64        0.49      0.78 o
  -2  -2   8       21.92       22.88      1.48 o
  -1  -2   8       50.52       49.01      2.57 o
   0  -2   8      272.61      276.93      8.32 o
   1  -2   8       70.63       76.40      3.48 o
   2  -2   8       91.21       92.02      2.65 o
   3  -2   8       40.71       42.23      1.89 o
   4  -2   8        7.61        5.43      2.42 o
  -4  -1   8        6.84        3.79      3.41 o
  -3  -1   8        7.24        7.24      1.17 o
  -2  -1   8        5.22        4.87      1.06 o
  -1  -1   8       70.40       72.26      2.95 o
   0  -1   8        0.40        0.42      1.20 o
   1  -1   8        7.27        7.30      1.89 o
   2  -1   8      464.65      494.13      8.64 o
   3  -1   8        1.64        1.82      0.75 o
   4  -1   8        1.18        0.90      1.29 o
   5  -1   8       29.18       28.00      2.52 o
  -4   0   8        0.01       -0.85      2.50 o
  -3   0   8        0.01       -0.65      0.70 o
  -2   0   8       11.37       10.89      0.84 o
  -1   0   8       30.16       37.16      1.70 o
   0   0   8      117.61      113.16      3.00 o
   1   0   8        0.01       -0.73      0.76 o
   2   0   8        2.88        2.45      1.97 o
   3   0   8       35.49       34.10      1.39 o
   4   0   8        3.36        4.46      1.20 o
   5   0   8        0.00       -0.98      2.20 o
  -4   1   8       52.09       51.64      8.33 o
  -3   1   8        0.33       -0.98      0.98 o
  -2   1   8       35.60       33.43      1.49 o
  -1   1   8      234.45      257.68      6.48 o
   0   1   8      581.33      619.48     12.87 o
   1   1   8        2.12        2.42      0.91 o
   2   1   8       53.61       55.28      1.82 o
   3   1   8        7.60        8.65      1.21 o
   4   1   8        7.83        6.31      1.09 o
   5   1   8        1.83        0.66      1.97 o
  -4   2   8        0.03        0.51      1.89 o
  -3   2   8       12.18       12.29      1.27 o
  -2   2   8       10.35        8.76      0.98 o
  -1   2   8        9.39        6.83      0.64 o
   0   2   8      105.76      101.35      3.20 o
   1   2   8      142.47      147.36      3.48 o
   2   2   8        0.04       -0.30      0.61 o
   3   2   8        0.01        0.83      0.69 o
   4   2   8        2.37       -0.92      1.01 o
   5   2   8       15.55       22.60      3.86 o
  -4   3   8        7.68        7.48      1.51 o
  -3   3   8        0.66       -0.06      1.01 o
  -2   3   8       12.87       13.86      1.44 o
  -1   3   8       11.04        9.04      0.69 o
   0   3   8      460.01      534.78     14.39 o
   1   3   8      239.42      248.84      4.85 o
   2   3   8       89.70       89.96      2.42 o
   3   3   8       50.20       43.16      1.82 o
   4   3   8       46.79       50.61      3.03 o
   5   3   8        5.23        5.67      1.99 o
  -4   4   8        0.87        0.10      1.78 o
  -3   4   8       13.95       20.08      4.54 o
  -2   4   8      143.36      160.76      4.26 o
  -1   4   8       74.13       72.06      2.65 o
   0   4   8        0.13        0.91      0.91 o
   1   4   8        0.02        0.00      0.45 o
   2   4   8      372.75      378.63      8.18 o
   3   4   8       14.32       15.90      1.21 o
   4   4   8        0.88       -0.61      1.07 o
   5   4   8        0.24        1.34      2.35 o
  -4   5   8        4.11        3.37      2.35 o
  -3   5   8        0.09        0.85      1.12 o
  -2   5   8       18.66       25.49      1.62 o
  -1   5   8       37.55       36.17      2.20 o
   0   5   8       21.08       20.65      1.34 o
   1   5   8      220.20      212.34      6.82 o
   2   5   8       95.02       95.11      2.57 o
   3   5   8       20.56       18.17      1.21 o
   4   5   8       19.09       22.93      2.22 o
   5   5   8        5.42        8.11      4.62 o
  -4   6   8        1.31        1.12      2.73 o
  -3   6   8        0.48       -0.38      1.29 o
  -2   6   8       46.37       51.34      2.14 o
  -1   6   8        0.45        0.69      0.61 o
   0   6   8       73.83       77.82      2.19 o
   1   6   8       15.89       15.30      1.21 o
   2   6   8       82.04       82.84      2.27 o
   3   6   8        1.12        1.30      0.69 o
   4   6   8       45.58       39.64      2.95 o
   5   6   8        2.60       -1.36      2.88 o
  -4   7   8        0.05        2.02      1.89 o
  -3   7   8        3.55        1.97      1.29 o
  -2   7   8       76.37       79.14      4.32 o
  -1   7   8        5.17        5.48      0.61 o
   0   7   8       36.11       36.08      1.44 o
   1   7   8      194.35      208.70      6.82 o
   2   7   8       91.52       93.60      2.57 o
   3   7   8       97.33      100.48      4.85 o
   4   7   8       47.31       46.66      6.89 o
  -4   8   8        0.91        0.83      2.49 o
  -3   8   8        0.01        1.80      1.60 o
  -2   8   8       73.25       82.47      2.50 o
  -1   8   8        4.24        4.30      1.36 o
   0   8   8       36.82       32.35      3.48 o
   1   8   8       31.17       37.56      1.82 o
   2   8   8      136.52      146.91      3.63 o
   3   8   8       21.02       22.72      2.42 o
   4   8   8        0.86        0.30      2.04 o
  -3   9   8       41.95       37.98      3.59 o
  -2   9   8        0.62        1.23      1.12 o
  -1   9   8       48.38       54.79      3.26 o
   0   9   8      209.26      212.84      9.01 o
   1   9   8        0.04        1.36      2.27 o
   2   9   8        0.23        0.47      0.44 o
   3   9   8       16.27       15.41      1.56 o
   4   9   8       11.39       13.22      2.54 o
  -3  10   8        9.07        6.56      2.07 o
  -2  10   8        6.23        4.15      1.51 o
  -1  10   8        0.71        2.12      1.32 o
   0  10   8        2.26        4.32      2.14 o
   1  10   8       43.14       42.71      4.54 o
   2  10   8       87.71       90.24      2.73 o
   3  10   8        2.86        4.56      1.15 o
   4  10   8        0.44       -2.27      3.21 o
  -3  11   8       11.28        5.60      2.57 o
  -2  11   8       10.35       11.85      2.35 o
  -1  11   8       14.15       11.68      2.51 o
   0  11   8        6.99        3.42      1.89 o
   1  11   8       25.34       21.05      2.27 o
   2  11   8       25.46       22.58      1.74 o
   3  11   8        3.16        0.55      1.85 o
  -2  12   8       10.44        7.27      2.40 o
  -1  12   8       39.96       33.85      3.05 o
   0  12   8       30.06       25.05      2.52 o
   1  12   8        0.38        1.51      1.82 o
   2  12   8        7.04        7.40      1.64 o
   3  12   8       20.27       18.89      5.98 o
  -1  13   8        3.34        0.91      2.57 o
   0  13   8        0.71        0.83      1.93 o
   1  13   8        0.45        3.94      2.27 o
   2  13   8       10.33        6.36      3.33 o
   0  14   8        0.29        3.18      3.03 o
   0  -7   9       23.93       28.55      4.92 o
   1  -7   9       11.10       11.23      3.56 o
   2  -7   9        7.08       12.72      4.09 o
  -1  -6   9        0.00        0.76      2.65 o
   0  -6   9       12.60       18.65      5.76 o
   1  -6   9        7.30        7.56      2.55 o
   2  -6   9       25.22       30.44      1.34 o
  -2  -5   9        1.74        2.67      3.63 o
  -1  -5   9       10.24       13.41      1.89 o
   0  -5   9        4.17        3.94      2.07 o
   1  -5   9        1.96        1.45      0.45 o
   2  -5   9        2.27        1.96      1.31 o
   3  -5   9       10.28       10.15      1.67 o
  -2  -4   9        2.57       -1.61      2.57 o
  -1  -4   9       29.18       32.65      4.24 o
   0  -4   9       89.17       90.10      4.28 o
   1  -4   9       38.12       31.88      2.65 o
   2  -4   9       69.02       81.36      3.23 o
   3  -4   9       22.66       24.36      1.60 o
  -3  -3   9        0.01        0.76      2.46 o
  -2  -3   9        0.60        1.85      1.87 o
  -1  -3   9       77.01       83.19      4.72 o
   0  -3   9      162.56      154.14     18.10 o
   1  -3   9       56.57       52.55      2.32 o
   2  -3   9       49.10       47.40      1.96 o
   3  -3   9        4.88        5.18      1.05 o
   4  -3   9        0.46        1.16      1.55 o
  -3  -2   9        8.55        5.37      1.59 o
  -2  -2   9       23.20       23.80      1.90 o
  -1  -2   9       11.23       14.87      2.24 o
   0  -2   9       29.14       30.02      3.41 o
   1  -2   9      538.65      583.96     16.30 o
   2  -2   9        0.37        1.58      0.98 o
   3  -2   9        0.00        1.02      2.04 o
   4  -2   9       20.48       18.17      2.65 o
  -3  -1   9        0.46        0.80      1.44 o
  -2  -1   9        5.10        4.24      1.24 o
  -1  -1   9        4.00        3.40      1.82 o
   0  -1   9       30.31       33.88      2.19 o
   1  -1   9      142.03      147.94      3.68 o
   2  -1   9      135.06      140.40      5.30 o
   3  -1   9       18.29       17.25      1.51 o
   4  -1   9       12.04       15.83      1.50 o
  -3   0   9        2.64        3.10      0.98 o
  -2   0   9        0.00       -0.37      0.91 o
  -1   0   9        4.36        3.27      0.81 o
   0   0   9        6.81        7.16      1.55 o
   1   0   9      113.37      120.06      7.04 o
   2   0   9       75.24       73.30      2.73 o
   3   0   9        0.59        0.57      0.80 o
   4   0   9        2.69        3.66      1.23 o
  -4   1   9       25.15       26.10      4.24 o
  -3   1   9        3.93        3.24      1.17 o
  -2   1   9        2.04        1.48      0.78 o
  -1   1   9       85.67       84.18      3.45 o
   0   1   9       14.69       10.86      0.86 o
   1   1   9       82.73       75.57      2.57 o
   2   1   9       45.31       52.71      2.27 o
   3   1   9        0.84        1.03      0.84 o
   4   1   9       45.64       51.85      2.19 o
  -4   2   9        0.02       -1.55      1.67 o
  -3   2   9       11.98        9.75      1.39 o
  -2   2   9        9.11        7.62      0.98 o
  -1   2   9        0.36        0.94      0.58 o
   0   2   9        0.99        0.15      0.45 o
   1   2   9      180.67      190.07      4.24 o
   2   2   9        4.16        5.91      0.76 o
   3   2   9       97.16       96.32      2.73 o
   4   2   9       35.44       40.62      3.18 o
   5   2   9        3.14        3.00      2.00 o
  -4   3   9       19.34       13.52      1.76 o
  -3   3   9       20.74       21.73      1.53 o
  -2   3   9       90.94       92.38      2.94 o
  -1   3   9       12.33       13.92      2.20 o
   0   3   9       19.33       17.87      1.51 o
   1   3   9      129.69      130.55      3.18 o
   2   3   9       54.86       52.40      1.82 o
   3   3   9        9.15       11.36      1.06 o
   4   3   9       41.71       43.42      1.97 o
   5   3   9        0.07       -0.86      2.30 o
  -4   4   9        2.05        0.76      1.49 o
  -3   4   9        0.05        0.88      1.26 o
  -2   4   9        2.73        5.95      1.09 o
  -1   4   9        0.02        0.15      0.75 o
   0   4   9      118.38      118.59      4.85 o
   1   4   9        5.00        4.70      0.61 o
   2   4   9       21.25       24.38      1.21 o
   3   4   9        0.02        0.61      0.76 o
   4   4   9        1.20        1.06      1.51 o
   5   4   9        0.86       -2.12      2.27 o
  -4   5   9        0.96        0.51      1.76 o
  -3   5   9        0.38        0.61      1.07 o
  -2   5   9        2.40        2.71      0.98 o
  -1   5   9       52.93       58.34      1.85 o
   0   5   9      131.43      136.91      5.30 o
   1   5   9      219.19      244.14      5.30 o
   2   5   9      105.14      105.86      3.03 o
   3   5   9      175.38      167.96      4.70 o
   4   5   9        0.76        0.15      1.67 o
  -4   6   9        2.38        1.23      1.67 o
  -3   6   9        3.72        6.22      1.38 o
  -2   6   9        1.15        1.22      1.07 o
  -1   6   9        0.42        1.11      1.21 o
   0   6   9       57.08       62.91      1.99 o
   1   6   9        5.12        4.09      1.06 o
   2   6   9      150.19      151.00      3.63 o
   3   6   9       23.66       26.20      1.36 o
   4   6   9        3.48        3.18      2.12 o
  -3   7   9        5.14        6.04      1.67 o
  -2   7   9        0.11        1.41      0.81 o
  -1   7   9       33.91       35.75      2.95 o
   0   7   9       82.94       94.89      2.60 o
   1   7   9        9.82        9.24      1.21 o
   2   7   9      305.61      330.92      6.97 o
   3   7   9       17.93       20.14      1.21 o
   4   7   9        6.30        5.71      2.42 o
  -3   8   9        1.50        1.59      1.34 o
  -2   8   9        2.49        0.95      1.44 o
  -1   8   9       48.74       50.10      3.26 o
   0   8   9       18.28       19.42      6.59 o
   1   8   9       41.63       37.86      1.97 o
   2   8   9        1.98        1.36      0.76 o
   3   8   9        3.03        1.51      1.36 o
   4   8   9        0.18        0.48      1.74 o
  -3   9   9        8.96        3.27      2.80 o
  -2   9   9        0.30       -0.62      1.20 o
  -1   9   9        5.55        6.77      1.32 o
   0   9   9       61.63       64.53      3.93 o
   1   9   9       49.69       51.49      2.27 o
   2   9   9        0.96        1.06      0.76 o
   3   9   9        9.62       11.27      1.60 o
   4   9   9       13.78       14.09      1.96 o
  -3  10   9        1.00        1.16      4.09 o
  -2  10   9        0.71        0.93      1.56 o
  -1  10   9        2.04        2.96      2.42 o
   0  10   9       23.74       23.11      2.54 o
   1  10   9        3.32        6.51      3.33 o
   2  10   9       23.93       22.57      1.06 o
   3  10   9        4.53        2.80      1.31 o
  -2  11   9       35.98       32.85      6.97 o
  -1  11   9       30.93       23.96      7.27 o
   0  11   9        9.08        5.93      2.07 o
   1  11   9       15.91       14.09      3.48 o
   2  11   9       34.34       33.02      2.12 o
   3  11   9        1.61        0.60      1.81 o
  -2  12   9        0.20        2.57      3.18 o
  -1  12   9       18.28       13.37      2.51 o
   0  12   9        5.03        1.09      2.07 o
   1  12   9       10.73        6.51      2.12 o
   2  12   9       30.54       28.17      3.33 o
  -1  13   9        0.25       -2.27      2.27 o
   0  13   9        3.72        3.26      1.85 o
   1  13   9        7.51        2.12      3.79 o
   0  -6  10        0.11       -0.14      3.08 o
   1  -6  10       22.97       27.86      3.84 o
   2  -6  10       22.88       15.75      3.94 o
  -1  -5  10        5.35        0.60      2.63 o
   0  -5  10        0.01        1.11      2.20 o
   1  -5  10        4.87        6.05      2.62 o
   2  -5  10        1.34        2.99      2.36 o
  -2  -4  10        4.31        8.32      4.09 o
  -1  -4  10       25.64       29.96      3.84 o
   0  -4  10       14.97        9.29      3.26 o
   1  -4  10        5.39        2.03      2.02 o
   2  -4  10       12.60       11.77      1.60 o
   3  -4  10        1.07        3.75      3.41 o
  -2  -3  10        1.54        1.89      2.14 o
  -1  -3  10        1.19        0.77      1.81 o
   0  -3  10        2.50        2.81      2.46 o
   1  -3  10        1.45        4.03      2.73 o
   2  -3  10       63.71       55.99      4.24 o
   3  -3  10        3.21        3.19      0.98 o
  -3  -2  10        7.54        1.68      4.39 o
  -2  -2  10        1.00       -0.54      1.98 o
  -1  -2  10        0.02        1.18      1.88 o
   0  -2  10      136.48      151.25      5.76 o
   1  -2  10      105.05       96.11      6.82 o
   2  -2  10        1.00       -0.45      1.21 o
   3  -2  10       16.64       16.36      2.20 o
   4  -2  10        8.91       11.46      2.73 o
  -3  -1  10        0.72       -1.47      2.95 o
  -2  -1  10        3.20        2.67      1.19 o
  -1  -1  10        0.20        1.54      1.89 o
   0  -1  10       22.16       21.34      4.01 o
   1  -1  10       73.90       74.93      2.65 o
   2  -1  10        0.17       -0.91      1.82 o
   3  -1  10        2.39        0.19      1.34 o
   4  -1  10       43.09       48.02      2.51 o
  -3   0  10        0.01        0.37      1.44 o
  -2   0  10        4.19        6.41      2.04 o
  -1   0  10        1.20        0.52      0.86 o
   0   0  10        0.23       -0.89      1.45 o
   1   0  10        0.18        0.66      0.81 o
   2   0  10       40.01       34.99      2.12 o
   3   0  10       47.38       56.95      2.88 o
   4   0  10        8.06       10.39      2.73 o
  -3   1  10        4.40        4.64      1.17 o
  -2   1  10       30.43       26.90      2.35 o
  -1   1  10       94.38       95.65      3.27 o
   0   1  10       90.81       90.76      2.86 o
   1   1  10      140.60      161.75      4.54 o
   2   1  10        1.73        0.00      1.06 o
   3   1  10       85.02       84.06      3.33 o
   4   1  10       13.31       17.65      1.93 o
  -3   2  10        3.21        4.04      1.19 o
  -2   2  10        0.33        0.09      0.69 o
  -1   2  10        1.24        2.21      1.03 o
   0   2  10      102.27      104.65      2.73 o
   1   2  10       12.28       12.42      1.21 o
   2   2  10      120.93      116.31      3.18 o
   3   2  10       37.19       31.20      1.67 o
   4   2  10        5.12        5.30      1.97 o
  -3   3  10        1.43        3.22      2.12 o
  -2   3  10        2.00        0.43      0.89 o
  -1   3  10      280.66      290.28     11.13 o
   0   3  10       65.55       76.48      3.48 o
   1   3  10        4.17        4.39      0.61 o
   2   3  10        0.21       -0.15      0.61 o
   3   3  10       28.45       35.89      1.82 o
   4   3  10        0.72        0.15      1.21 o
  -3   4  10        4.73        3.41      1.49 o
  -2   4  10        0.44        0.98      0.96 o
  -1   4  10       10.71       11.80      1.03 o
   0   4  10       15.63       15.60      1.51 o
   1   4  10      174.93      191.28      3.94 o
   2   4  10       21.70       19.84      1.21 o
   3   4  10       13.31        5.45      1.36 o
   4   4  10        0.33        0.45      1.36 o
  -3   5  10        2.99        5.38      1.82 o
  -2   5  10        8.73       10.12      1.36 o
  -1   5  10       13.89       12.15      3.56 o
   0   5  10       37.81       41.04      2.73 o
   1   5  10        8.16        5.60      0.76 o
   2   5  10       62.04       63.61      1.97 o
   3   5  10       77.65       79.21      2.73 o
   4   5  10        5.73        8.33      2.12 o
  -3   6  10        8.85        9.91      1.74 o
  -2   6  10       10.51       11.19      1.15 o
  -1   6  10       71.74       80.84      6.29 o
   0   6  10        4.06        4.54      1.06 o
   1   6  10      344.77      393.17      8.18 o
   2   6  10       48.26       54.52      1.97 o
   3   6  10       50.74       47.40      2.12 o
   4   6  10        2.65        5.15      2.42 o
  -3   7  10        2.74        2.56      1.44 o
  -2   7  10       26.14       28.79      3.18 o
  -1   7  10       28.52       33.37      1.41 o
   0   7  10       33.01       34.08      1.67 o
   1   7  10       41.80       44.68      2.12 o
   2   7  10       74.63       79.82      2.57 o
   3   7  10        2.66        4.24      1.06 o
   4   7  10       13.03       10.15      2.12 o
  -3   8  10        7.91        4.25      1.93 o
  -2   8  10        4.30        4.45      2.04 o
  -1   8  10        1.70        1.98      1.12 o
   0   8  10       13.30       13.77      1.29 o
   1   8  10      114.58      123.74      4.54 o
   2   8  10        0.02        0.15      0.76 o
   3   8  10        9.66       10.30      1.06 o
   4   8  10        0.01       -2.57      2.57 o
  -3   9  10        0.56        2.88      3.18 o
  -2   9  10        6.19        5.23      1.42 o
  -1   9  10       40.58       40.42      2.11 o
   0   9  10        0.02        0.35      1.23 o
   1   9  10       17.00       20.45      1.51 o
   2   9  10       20.09       18.17      1.36 o
   3   9  10        6.19        3.03      1.67 o
  -2  10  10        6.84        8.07      1.85 o
  -1  10  10        4.75        3.87      1.48 o
   0  10  10       26.05       20.58      2.51 o
   1  10  10      130.21      121.46      9.24 o
   2  10  10        9.36        8.78      1.06 o
   3  10  10        0.83        0.45      1.82 o
  -2  11  10        9.97        7.80      2.84 o
  -1  11  10        0.63       -0.89      1.53 o
   0  11  10       88.49       73.77      4.98 o
   1  11  10       50.62       51.95      6.21 o
   2  11  10        2.40        1.67      1.21 o
   3  11  10        0.98       -1.36      3.18 o
  -1  12  10        0.01        3.45      2.02 o
   0  12  10        9.01        5.00      2.22 o
   1  12  10        1.85        4.39      3.63 o
   2  12  10        1.64        1.67      2.57 o
  -1  13  10        3.03        4.24      2.42 o
   0  13  10        0.76        2.42      3.79 o
   1  13  10        0.15        1.36      4.09 o
   0  -5  11        0.76       -3.41      3.41 o
   1  -5  11        0.35        0.66      3.59 o
  -1  -4  11       15.99       14.99      3.24 o
   0  -4  11        7.71        6.06      2.36 o
   1  -4  11       25.58       28.15      4.01 o
   2  -4  11        1.87        8.53      4.62 o
  -2  -3  11        0.62       -1.02      3.11 o
  -1  -3  11        2.97        1.04      2.19 o
   0  -3  11        0.14        0.84      1.98 o
   1  -3  11        5.65        3.96      2.26 o
   2  -3  11        0.00        0.00      3.94 o
   3  -3  11        0.00        2.22      2.15 o
  -2  -2  11        1.47        5.23      3.43 o
  -1  -2  11        6.52        3.91      2.35 o
   0  -2  11      159.97      180.95      7.41 o
   1  -2  11        0.64        0.60      1.96 o
   2  -2  11        2.21        3.18      1.21 o
   3  -2  11       44.39       44.83      4.54 o
  -2  -1  11        0.46       -0.54      1.59 o
  -1  -1  11        7.32        9.17      2.44 o
   0  -1  11       30.57       33.04      3.25 o
   1  -1  11      120.26      114.52     10.30 o
   2  -1  11        0.67        1.36      1.06 o
   3  -1  11       35.62       46.19      3.79 o
  -3   0  11        0.00        1.09      2.12 o
  -2   0  11        0.17       -0.10      1.31 o
  -1   0  11       31.06       39.89      3.15 o
   0   0  11        0.01        0.87      3.26 o
   1   0  11       20.56       18.93      1.67 o
   2   0  11       45.80       45.74      2.88 o
   3   0  11        1.63        1.21      1.82 o
   4   0  11        4.85        4.54      2.42 o
  -3   1  11        4.99        4.93      2.46 o
  -2   1  11        7.14        5.91      1.48 o
  -1   1  11        0.07        1.19      1.59 o
   0   1  11       26.67       27.04      1.49 o
   1   1  11       53.88       57.85      2.42 o
   2   1  11       59.80       71.94      3.18 o
   3   1  11       44.69       45.74      2.88 o
   4   1  11        2.57        2.12      1.97 o
  -3   2  11        0.04        1.32      1.24 o
  -2   2  11       16.20       15.68      1.31 o
  -1   2  11        6.15        4.95      1.59 o
   0   2  11        6.58        6.82      1.06 o
   1   2  11       55.06       59.67      2.42 o
   2   2  11       85.36       92.54      3.18 o
   3   2  11        1.78        3.94      1.51 o
   4   2  11        0.43        1.67      1.82 o
  -3   3  11        0.63        1.16      1.34 o
  -2   3  11        1.28        2.04      1.03 o
  -1   3  11       18.37       19.54      1.67 o
   0   3  11        6.40        5.30      0.76 o
   1   3  11        9.79       12.12      0.91 o
   2   3  11       10.69       10.30      0.91 o
   3   3  11        8.87        8.63      1.36 o
   4   3  11        0.00       -1.36      1.36 o
  -3   4  11        1.42        2.00      1.37 o
  -2   4  11        2.71        1.84      1.36 o
  -1   4  11        5.69        8.22      1.06 o
   0   4  11        5.80        4.85      1.21 o
   1   4  11        7.54        6.66      0.76 o
   2   4  11       15.62       16.05      1.21 o
   3   4  11        1.61        1.97      1.06 o
   4   4  11        2.67        2.42      1.36 o
  -3   5  11        0.63        3.53      2.06 o
  -2   5  11       24.81       22.23      3.10 o
  -1   5  11       18.76       16.55      1.38 o
   0   5  11       29.43       21.05      1.82 o
   1   5  11        0.44       -0.76      0.76 o
   2   5  11      227.48      233.24      5.00 o
   3   5  11        0.00        1.82      1.06 o
   4   5  11        5.49        3.33      2.12 o
  -3   6  11        9.38        6.53      1.60 o
  -2   6  11        9.08        8.72      1.31 o
  -1   6  11       23.04       24.78      1.40 o
   0   6  11       20.90       22.72      2.42 o
   1   6  11      197.43      206.88      4.54 o
   2   6  11        0.76        0.76      0.91 o
   3   6  11        6.71        5.30      1.06 o
   4   6  11       24.21       34.83      3.18 o
  -3   7  11        1.27        0.14      2.22 o
  -2   7  11        0.03        0.39      2.88 o
  -1   7  11        1.15        0.87      0.78 o
   0   7  11       18.62       20.29      1.51 o
   1   7  11      112.84      125.86      3.33 o
   2   7  11        0.51        1.21      0.76 o
   3   7  11        0.30        0.15      1.06 o
   4   7  11       16.64       14.09      2.42 o
  -3   8  11        0.97        1.57      1.71 o
  -2   8  11        3.82        3.86      2.14 o
  -1   8  11       14.55       14.54      0.88 o
   0   8  11        6.71        7.57      1.06 o
   1   8  11       13.43       12.72      1.36 o
   2   8  11        2.93        3.48      1.06 o
   3   8  11        1.69        0.30      0.91 o
  -2   9  11        7.73        7.80      1.93 o
  -1   9  11       58.46       68.59      4.62 o
   0   9  11       38.18       36.65      3.18 o
   1   9  11       12.65       13.93      1.51 o
   2   9  11        6.86        8.03      1.06 o
   3   9  11       54.19       59.67      4.39 o
  -2  10  11        0.13       -0.66      2.73 o
  -1  10  11        3.33        1.43      1.67 o
   0  10  11       29.48       35.29      3.18 o
   1  10  11       39.91       38.62      5.15 o
   2  10  11        4.79        3.18      1.21 o
   3  10  11        7.09        5.45      2.27 o
  -2  11  11        2.52        1.67      2.73 o
  -1  11  11       40.08       38.49     12.57 o
   0  11  11       22.63       19.99      2.42 o
   1  11  11        4.49        6.82      3.94 o
   2  11  11       10.85        8.48      2.42 o
  -1  12  11        1.41       -2.27      2.27 o
   0  12  11        0.01       -3.18      3.18 o
   1  12  11        0.04        0.61      2.57 o
   2  12  11        0.96        1.67      2.42 o
   0  13  11        1.08       -0.15      3.48 o
  -1  -3  12        2.65        1.36      3.94 o
   0  -3  12        0.51       -0.35      4.16 o
   1  -3  12        7.05        3.35      2.72 o
   2  -3  12        0.58       -1.67      5.15 o
  -1  -2  12       44.03       47.65      4.66 o
   0  -2  12       62.71       61.81      4.87 o
   1  -2  12        2.89        4.47      3.00 o
   2  -2  12       33.50       34.53      3.48 o
  -2  -1  12        5.77       11.48      2.73 o
  -1  -1  12        0.04        1.67      3.16 o
   0  -1  12       12.31       12.65      6.66 o
   1  -1  12       11.04       13.25      4.32 o
   2  -1  12        3.67        1.36      0.91 o
   3  -1  12       16.27       16.51      2.88 o
  -2   0  12        0.69        3.08      2.43 o
  -1   0  12        0.09        1.44      1.98 o
   0   0  12       53.81       62.71      3.91 o
   1   0  12       11.81       10.00      0.91 o
   2   0  12       67.18       66.49      3.94 o
   3   0  12        2.11        1.82      2.27 o
  -2   1  12        9.47        6.40      2.04 o
  -1   1  12        4.67        3.15      2.80 o
   0   1  12        0.71       -1.82      1.82 o
   1   1  12       22.10       16.66      1.67 o
   2   1  12       10.85        8.48      1.51 o
   3   1  12        0.00        0.00      1.67 o
  -2   2  12        7.27        6.85      4.54 o
  -1   2  12        6.08        5.62      2.50 o
   0   2  12        0.38        0.61      0.91 o
   1   2  12        7.30        5.00      1.06 o
   2   2  12        0.03       -0.45      1.51 o
   3   2  12        0.98        2.88      1.67 o
  -2   3  12       26.47       22.94      4.01 o
  -1   3  12        3.58        4.54      1.82 o
   0   3  12        2.90        2.88      0.45 o
   1   3  12        0.62       -0.45      1.06 o
   2   3  12       25.44       29.68      1.36 o
   3   3  12        0.38        0.61      1.21 o
   4   3  12        9.17       11.51      2.12 o
  -2   4  12        0.16        0.83      1.18 o
  -1   4  12       11.34       10.15      1.36 o
   0   4  12       25.45       24.54      1.36 o
   1   4  12       62.95       68.15      2.12 o
   2   4  12        0.56       -0.15      0.91 o
   3   4  12       12.75        9.24      1.36 o
   4   4  12        4.73        6.51      2.88 o
  -2   5  12        0.07        1.78      1.34 o
  -1   5  12        1.76        1.06      0.91 o
   0   5  12       50.42       50.89      3.18 o
   1   5  12       36.12       39.07      1.67 o
   2   5  12       22.18       20.14      1.36 o
   3   5  12        8.02        6.36      1.21 o
   4   5  12        1.97       -1.51      3.48 o
  -2   6  12        3.89        3.33      1.20 o
  -1   6  12       35.37       34.32      2.73 o
   0   6  12      243.86      282.00     10.15 o
   1   6  12       25.92       29.23      1.36 o
   2   6  12        1.39        1.06      0.91 o
   3   6  12       14.97       14.54      1.51 o
  -2   7  12        0.01       -1.05      1.05 o
  -1   7  12        2.38        4.18      1.08 o
   0   7  12        0.03        1.36      1.06 o
   1   7  12       20.03       23.78      1.36 o
   2   7  12        3.32        1.67      1.06 o
   3   7  12        9.27       11.06      1.36 o
  -2   8  12        0.39        0.77      2.09 o
  -1   8  12        2.84        2.06      0.76 o
   0   8  12       57.05       53.77      2.42 o
   1   8  12        9.11        7.27      1.21 o
   2   8  12       42.82       45.59      1.97 o
   3   8  12        4.92        1.36      1.97 o
  -2   9  12        3.44        3.23      1.63 o
  -1   9  12        3.63        3.78      1.97 o
   0   9  12       62.92       71.64      4.09 o
   1   9  12        2.68        2.12      1.06 o
   2   9  12       22.00       18.48      1.67 o
   3   9  12       36.71       29.53      2.73 o
  -2  10  12        2.64       -0.78      1.67 o
  -1  10  12        0.09        0.04      1.70 o
   0  10  12       48.22       50.58      4.39 o
   1  10  12        2.03        1.97      2.27 o
   2  10  12        0.48        2.27      1.51 o
  -1  11  12       26.95       19.10      2.37 o
   0  11  12        0.34        3.33      2.42 o
   1  11  12        2.21       -2.57      2.73 o
   2  11  12        0.91        1.97      3.33 o
   0  12  12        0.66       -0.15      2.57 o
   1  12  12        0.88       -2.57      2.57 o
   1  -2  13        4.69        5.89      6.36 o
  -1  -1  13        1.86        3.33      3.94 o
   0  -1  13        5.03        2.86      2.83 o
   1  -1  13        3.29        8.48      3.63 o
   2  -1  13        4.60       10.00      3.63 o
  -1   0  13        9.78       11.50      3.63 o
   0   0  13        2.29       -1.05      2.46 o
   1   0  13       10.03       11.81      4.54 o
   2   0  13        3.56        1.36      2.57 o
  -1   1  13       10.57       16.49      3.53 o
   0   1  13        7.73        6.97      4.09 o
   1   1  13        5.21        3.18      1.06 o
   2   1  13       14.03       11.06      1.82 o
   3   1  13        1.36        0.91      2.27 o
  -2   2  13        0.01       -1.14      2.78 o
  -1   2  13        0.73       23.02      6.97 o
   0   2  13       11.71        9.54      1.06 o
   1   2  13       55.26       48.31      3.48 o
   2   2  13        5.38        3.63      1.51 o
   3   2  13        1.11        2.42      1.21 o
  -2   3  13       10.33        8.63      3.94 o
  -1   3  13        0.05       -0.76      3.94 o
   0   3  13       14.25       16.21      1.67 o
   1   3  13        0.03       -0.91      1.21 o
   2   3  13        0.00        0.91      1.21 o
   3   3  13       15.70       25.29      2.73 o
  -2   4  13        1.89        1.21      1.82 o
  -1   4  13        4.16        3.33      1.21 o
   0   4  13        0.38       -0.15      0.61 o
   1   4  13        3.89        3.33      0.45 o
   2   4  13       31.91       31.96      2.12 o
   3   4  13       28.34       23.48      2.27 o
  -2   5  13        2.89        3.18      1.39 o
  -1   5  13        2.99        2.27      1.21 o
   0   5  13        5.38        4.09      1.21 o
   1   5  13       32.45       30.44      1.51 o
   2   5  13       11.56        9.84      1.21 o
   3   5  13        1.91        3.48      1.67 o
  -2   6  13        0.59       -1.29      1.82 o
  -1   6  13       11.86       12.27      1.51 o
   0   6  13       54.93       53.31      3.48 o
   1   6  13       27.50       25.44      1.36 o
   2   6  13        5.12        5.30      1.06 o
   3   6  13       10.68       10.45      1.51 o
  -2   7  13        0.07        0.68      1.70 o
  -1   7  13        0.03       -1.06      1.21 o
   0   7  13        1.57        2.12      1.36 o
   1   7  13        2.52        3.63      1.06 o
   2   7  13        0.97        0.91      1.06 o
   3   7  13       13.48       10.00      1.82 o
  -2   8  13        7.01        1.37      1.34 o
  -1   8  13        0.86        3.05      1.42 o
   0   8  13        9.84       10.00      1.36 o
   1   8  13        0.02        1.21      1.06 o
   2   8  13       17.50       14.69      1.51 o
   3   8  13        0.37       -0.15      2.12 o
  -1   9  13       17.24       10.03      4.85 o
   0   9  13        4.18        5.91      1.97 o
   1   9  13        0.55        0.76      1.51 o
   2   9  13       36.76       44.53      2.73 o
  -1  10  13        0.22        0.80      1.44 o
   0  10  13        1.52        1.51      2.42 o
   1  10  13       13.45       15.15      2.42 o
   2  10  13        0.03        2.73      2.57 o
   0  11  13        0.10       -0.15      2.42 o
   1  11  13        2.33        4.09      1.97 o
   1   0  14       14.16        5.30      3.94 o
   0   1  14       16.39       18.93      5.15 o
   1   1  14        5.00        3.48      4.85 o
   2   1  14        0.08       -0.45      2.73 o
  -1   2  14        0.99        8.03      5.00 o
   0   2  14        6.47       10.60      3.94 o
   1   2  14        1.65        3.48      3.18 o
   2   2  14        8.94        7.72      3.03 o
  -1   3  14        0.30       -0.15      3.63 o
   0   3  14        3.12        2.73      3.33 o
   1   3  14        6.32        2.57      1.21 o
   2   3  14       31.76       18.78      1.82 o
  -1   4  14        0.19       -0.15      3.18 o
   0   4  14        5.72        7.42      4.24 o
   1   4  14       11.13        7.88      1.36 o
   2   4  14        5.58        2.12      1.36 o
   0   5  14        0.68        1.36      1.67 o
   1   5  14        9.52        5.30      1.06 o
   2   5  14        0.41       -0.61      1.21 o
  -1   6  14       29.55       24.54      2.73 o
   0   6  14        3.89        4.09      1.51 o
   1   6  14        0.04       -0.30      1.21 o
   2   6  14       11.91       11.81      1.97 o
  -1   7  14        1.94        0.15      1.67 o
   0   7  14        3.05        2.88      1.36 o
   1   7  14       10.80        6.21      1.36 o
   2   7  14       10.22       10.30      1.97 o
  -1   8  14       12.13        4.70      2.42 o
   0   8  14       20.69       13.33      2.57 o
   1   8  14       43.39       38.47      2.88 o
   2   8  14        3.07        1.97      2.12 o
   0   9  14        1.35       -1.21      2.57 o
   1   9  14        6.68        7.12      1.82 o
   0   4  15        1.56       -4.85      4.85 o
   1   4  15        2.43       -2.12      3.03 o
   0   5  15        6.37        4.09      3.63 o
   1   5  15        2.93        1.36      3.03 o
   0   6  15       13.53        9.69      2.27 o
   1   6  15        9.34        5.91      1.51 o
   1   7  15        4.50        2.73      1.82 o
 
